# Supplementary material for: Inferring TF activities and activity regulators from gene expression data with constraints from TF perturbation data
Source: Bioinformatics. 2020 Dec 22;37(9):1234–45. doi: 10.1093/bioinformatics/btaa947 (PMC8189679; doi:10.1093/bioinformatics/btaa947)
Supplement: btaa947_Supplementary_Data [file btaa947_supplementary_data.zip]

Archive with 32 entries (32 files):
- Ma&Brent2020Supplement2ndSubmission.pdf
- S1_50-TF_ChIP-CC_binary_network_with_signs_from_TFKO.csv
- S10_50-TF_ChIP-PC_network_with_optimized_values_from_ZEV.csv
- S11_50-TF_TFA_values_optimized_with_ChIP-PC-TFKO_on_ZEV.csv
- S12_50-TF_TFA_values_optimized_with_ChIP-PC-ZEV_on_TFKO.csv
- S13_50-TF_DE-PC_binary_network_with_signs_from_TFKO.csv
- S14_50-TF_DE-PC_binary_network_with_signs_from_ZEV.csv
- S15_50-TF_DE-PC_network_with_optimized_values_from_TFKO.csv
- S16_50-TF_DE-PC_network_with_optimized_values_from_ZEV.csv
- S17_50-TF_TFA_values_optimized_with_DE-PC-TFKO_on_ZEV.csv
- S18_50-TF_TFA_values_optimized_with_DE-PC-ZEV_on_TFKO.csv
- S19_50-TF_PWM-PC_binary_network_with_signs_from_TFKO.csv
- S2_50-TF_ChIP-CC_binary_network_with_signs_from_ZEV.csv
- S20_50-TF_PWM-PC_binary_network_with_signs_from_ZEV.csv
- S21_50-TF_PWM-PC_network_with_optimized_values_from_TFKO.csv
- S22_50-TF_PWM-PC_network_with_optimized_values_from_ZEV.csv
- S23_50-TF_TFA_values_optimized_with_PWM-PC-TFKO_on_ZEV.csv
- S24_50-TF_TFA_values_optimized_with_PWM-PC-ZEV_on_TFKO.csv
- S25_94-TF_Union-PC_binary_network_with_signs_from_TFKO_and_ZEV.csv
- S26_94-TF_Union-PC_network_with_optimized_values_from_TFKO_and_ZEV.csv
- S27_94-TF_TFA_values_optimized_with_Union-PC-TFKO-ZEV_on_2.0p_glucose.csv
- S28_94-TF_TFA_values_optimized_with_Union-PC-TFKO-ZEV_on_0.02-0.2p_glucose.csv
- S29_94-TF_TFA_values_optimized_with_Union-PC-TFKO-ZEV_on_Regulators.csv
- S3_50-TF_ChIP-CC_network_with_optimized_values_from_TFKO.csv
- S30_94-TF_TFA_values_optimized_with_Union-PC-TFKO-ZEV_on_Zaman.csv
- S31_Literature_curated_regulators of TFA.csv
- S4_50-TF_ChIP-CC_network_with_optimized_values_from_ZEV.csv
- S5_50-TF_TFA_values_optimized_with_ChIP-CC-TFKO_on_ZEV.csv
- S6_50-TF_TFA_values_optimized_with_ChIP-CC-ZEV_on_TFKO.csv
- S7_50-TF_ChIP-PC_binary_network_with_signs_from_TFKO.csv
- S8_50-TF_ChIP-PC_binary_network_with_signs_from_ZEV.csv
- S9_50-TF_ChIP-PC_network_with_optimized_values_from_TFKO.csv
