# Supplementary material for: Inferring TF activities and activity regulators from gene expression data with constraints from TF perturbation data
Source: Bioinformatics. 2020 Dec 22;37(9):1234–45. doi: 10.1093/bioinformatics/btaa947 (PMC8189679; doi:10.1093/bioinformatics/btaa947)
Supplement: btaa947_Supplementary_Data [file btaa947_supplementary_data.zip › S11_50-TF_TFA_values_optimized_with_ChIP-PC-TFKO_on_ZEV.csv]

	YAL051W	YBL005W	YBL008W	YBL021C	YBL103C	YBR083W	YBR182C	YBR239C	YBR279W	YBR289W	YCL010C	YCL055W	YCR065W	YCR081W	YDL005C	YDL020C	YDL042C	YDL070W	YDL080C	YDL106C	YDL170W	YDR034C	YDR043C	YDR079C-A	YDR096W	YDR098C	YDR146C	YDR213W	YDR216W	YDR223W	YDR253C	YDR259C	YDR310C	YDR392W	YDR421W	YDR423C	YDR443C	YDR448W	YDR451C	YDR463W	YDR480W	YEL009C	YER028C	YER040W	YER045C	YER169W	YER174C	YER177W	YER184C
YBL021C	0.776896303	1.122356393	1.190658209	1.331253058	0.745926772	1.000212606	1.629245265	0.838437404	1.387885863	0.662952596	1.04653286	1.119856017	1.103102788	1.008937989	1.33197044	1.032773681	0.823762075	0.739453482	0.774199726	1.217947648	0.956562837	2.724834042	0.86882921	0.97641503	0.196059497	1.282272459	1.110746502	1.545635169	1.272066812	1.232230245	1.353203958	1.574825439	1.418227695	0.891209865	1.656497436	0.618104277	1.442706332	1.191150522	0.974587067	1.217657696	1.816959222	0.18152372	1.854347025	0.762443113	1.261052878	1.023758704	0.0001	0.829782728	1.516300639
YBR083W	0.746187524	1.323755195	1.333155354	1.066167272	0.986816801	2.044650918	1.083003942	1.435609358	1.583073772	1.611184511	0.994432602	0.949924102	1.13575017	1.205852774	1.659679633	0.790095531	1.060084684	0.84577155	1.270311497	1.286199871	1.296147688	0.88136542	1.144295638	1.448202013	1.654575967	1.25736887	1.035851687	1.297070305	1.341225106	1.294569044	0.767187921	0.80537092	1.325829649	1.579364027	1.055944948	1.296171399	1.141245243	0.827938948	1.313144326	1.177747731	1.488614359	0.803075598	1.679550279	0.841362883	1.073144013	1.144168979	1.332319457	1.532910634	1.170292528
YBR182C	1.199145022	1.866111905	1.782829695	1.640588935	1.388451812	1.667915275	2.180105205	1.545234771	1.307569858	1.468624776	1.642977264	1.928612393	2.434653914	1.614350315	0.836948773	1.896661982	1.319823238	2.272568886	1.59670912	2.410814351	1.685073328	3.066854919	1.761343847	1.104930569	0.797017007	2.751834175	0.819792939	1.331703228	1.393278692	1.654882455	1.900282607	1.56239329	1.770243876	1.210128657	1.568084713	1.582681017	1.783860442	1.363518012	1.420980679	1.612250074	1.565640139	2.430713248	1.769157485	1.853937955	2.129082989	1.485221689	2.257890725	1.574766399	1.469056949
YDR043C	0.324880109	0.973462319	1.13088962	1.012686079	1.254828605	0.987204378	1.310819088	0.996407974	1.030778315	1.40340981	1.038927596	0.976316229	1.027072347	1.031435752	1.286969592	0.920198798	1.01664785	0.854063158	1.173128089	1.323445328	1.473747798	0.83701281	1.093334915	1.024781978	0.822180259	1.175255396	0.83550713	0.830015492	0.909763785	1.078124316	1.122021589	1.188984329	1.304099759	1.286548118	0.849893605	0.941298885	0.932072134	1.010227979	1.196658578	1.065540016	1.266622051	0.828036999	1.152178644	0.464251687	0.912324737	1.043102068	0.931432419	1.550190191	1.046080439
YDR146C	0.883136583	1.068645757	1.030667424	1.075438492	1.096552405	1.003297727	0.951047525	0.965576596	1.001657413	1.055603183	0.969164376	1.041724446	0.997935606	0.986902948	1.152533572	1.001938964	0.955673379	0.86206311	0.936445173	1.134171325	1.001097333	1.025272694	0.967450892	0.968781993	1.029821601	0.977065513	3.368578575	0.973430717	1.11556686	0.991316172	1.052651561	0.921843753	0.977978389	1.041836752	1.004375584	0.975106788	1.036969915	1.065868744	0.960161548	1.029071025	1.030556538	0.74039408	1.070608933	0.937865728	1.03550566	1.051189727	0.965770323	0.975961258	0.96510434
YDR253C	0.442229479	1.091858395	0.999025131	0.78327738	0.673079638	0.693393728	1.074492436	1.224566735	1.296337733	1.258496731	1.273458882	1.127426469	0.999098085	0.914250071	1.006661306	0.87345732	1.397945971	0.787845721	1.001362846	1.254504616	1.219743164	0.928883337	1.035245269	1.219352435	1.044888608	0.811958644	0.628444076	0.975524214	0.880497974	0.737566158	1.253399616	0.847241586	1.131173194	1.326165493	0.630147363	0.918620604	1.040927512	1.282290408	0.857853292	0.891676225	0.945330906	2.040853022	0.786869584	0.788124044	0.432543139	0.810243511	0.944313426	0.784722925	0.926246308
YDR259C	1.179351737	1.397388386	1.634468759	1.387361228	0.963968964	1.882478221	0.510644338	2.12595331	1.490359033	1.148116278	1.782273573	1.4923601	1.595753999	1.060104933	2.031907499	0.415599816	1.53218114	1.642358369	1.616675227	0.893115856	1.159799964	1.046903895	1.351465236	0.622651684	1.554803032	1.683730454	0.699617988	1.514754383	1.241709669	1.638323174	0.519183705	2.337390025	1.114111593	0.998853589	0.612655885	1.587495654	1.133746092	1.0973359	1.415379946	1.304276262	1.792845113	1.5638582	1.731327795	1.095736073	0.429261201	0.719774364	1.344326239	1.847357913	2.558012241
YDR310C	1.042493959	1.014336827	1.040398196	1.005540354	1.05075555	0.994849284	1.008915422	0.999931155	0.91503882	1.056597865	0.995904899	0.999626159	0.995525054	0.993057795	1.073240412	1.064395482	1.053921493	1.056148125	1.005551615	1.047317925	1.013245874	0.987332864	0.953872318	0.929598441	1.03622097	1.042397336	0.984512608	0.995274408	0.981971677	1.019016749	0.975607317	0.986196512	1.101310838	0.976647236	0.973350303	1.009969798	0.948922091	0.994107241	1.054774863	0.945558399	1.014881917	1.002066243	0.957470932	0.9170371	1.150846388	1.032671097	0.943520781	0.97724182	0.954490737
YDR421W	1.038693738	1.069563747	1.079745008	1.219766334	1.125832427	1.148491041	1.145606448	1.229475583	1.158400557	1.105597533	1.394670386	1.162590696	1.080008525	1.162209012	0.795620665	1.294003481	1.249705593	1.453959256	1.224842022	0.834463866	1.07484485	1.119948742	1.215004315	1.148790795	1.096082216	1.146057045	1.391601538	1.206771486	0.963422434	1.263478581	1.228486806	1.292245259	1.183572216	0.693655394	1.224383361	1.124464384	1.147257794	1.372169814	1.202568053	1.129638251	1.107367365	1.427412469	1.12645129	1.075686758	1.235716148	1.311729819	1.221563328	1.039859525	1.134039026
YDR423C	0.0001	1.027023207	0.986660296	0.9296877	1.107575077	0.713453413	0.698826387	0.740135143	0.772841204	1.424278829	0.882094603	0.852891739	0.707130389	0.909466112	0.807739085	0.630467769	0.675550061	0.784426913	0.970714196	1.103790519	1.300079691	0.840896463	0.856304359	0.8280707	0.747718682	0.950970056	0.827622128	0.613948859	0.853330151	0.914026997	0.71308553	1.180525386	1.031158237	1.203565759	0.761723748	0.913340831	0.982894517	0.826816133	0.943835559	0.802109206	1.142672522	1.254697729	1.27053185	0.300139089	0.875072746	0.72987997	1.025353194	1.323207209	0.831971327
YDR463W	0.90744106	0.929022802	0.995801766	0.962047768	1.128303981	1.006102383	0.913750637	1.024947609	0.875582755	0.988474089	1.11364462	0.904099027	0.91338381	0.978478735	0.887159604	0.759687204	1.038807813	0.972016209	1.006390573	0.97899199	0.997601077	1.03198158	1.01544192	1.038847498	0.917611981	0.944147173	1.046193371	0.962593807	0.824268732	0.993993445	0.722478515	0.991488714	1.03976186	0.957476982	1.023624006	0.977229736	0.98221627	0.938496748	0.970069786	0.843821492	0.952278726	0.998109488	0.894445112	0.430229488	0.831610572	0.886032485	0.968058176	1.021667351	1.013964988
YEL009C	1.003353147	1.021354245	0.957709659	0.959043402	1.029695259	0.951026799	1.002362475	1.034840182	0.999490138	1.021465074	1.048640224	1.013702276	0.964094728	0.980731978	0.972118899	0.926844083	1.044781895	0.907530627	1.006259094	1.12160956	0.98869948	0.857981564	1.004246955	0.911393507	1.041031128	0.990798826	0.896505504	0.947443155	0.98500385	0.936987266	0.998731597	1.029409289	1.056042291	0.981988397	0.925752279	0.984106526	0.968064489	1.056351002	0.968997307	0.967064041	1.020779021	3.556219842	0.962164548	1.160212066	0.880692443	0.894443254	1.004241173	0.899173002	1.090805162
YER040W	1.472336567	1.366426897	0.934531455	1.010385646	1.086241289	0.914253213	0.506117841	1.057895248	0.987162424	1.193366534	1.057392537	0.905678663	0.932851382	1.021223112	0.998624481	0.865128201	1.046684428	0.840018677	0.972418925	1.162870327	1.101025259	1.204681873	0.972508464	1.010523546	1.149111654	1.006831595	0.870129589	0.787918678	1.03955904	0.855587482	0.556288868	1.09685802	1.074950677	1.071186012	0.886464206	0.921490909	0.952881937	0.887722124	0.984326209	0.898092607	0.95451461	1.694584352	1.082140322	3.837510614	0.6607248	0.520916059	1.079441302	0.938172743	0.861029264
YER169W	0.0001	0.971916866	1.360437104	1.006999481	1.248283243	1.104822239	1.597027257	1.195069952	0.707845122	1.231484612	1.481164655	0.92110605	0.935751249	1.009520808	1.009807386	0.753356566	0.989515183	1.323029736	1.230224457	1.389823491	1.1181053	1.065927378	0.942132248	0.406555746	0.672031006	1.165370164	0.49839697	1.078514195	1.383296796	0.679668966	0.940932818	1.163912726	1.275231018	0.776671196	1.03576235	1.079656747	1.503096003	0.954248657	0.893545936	0.9434119	1.30266189	1.318254691	1.322542345	0.992689549	1.220952544	0.663219692	0.918688191	1.246696005	0.929393937
YFR034C	0.0001	1.617210741	1.887452656	1.540753078	1.840708106	1.524131906	1.369403316	1.207324841	1.301016191	0.724163583	1.933654815	1.061181556	0.906469549	1.191966964	0.830988107	0.500255135	0.741609509	1.817838119	1.199509141	1.710401894	1.717064456	1.11137824	1.206043858	1.367908312	0.93495487	1.323511799	1.228981496	0.447984968	0.542522432	0.986984933	0.718078516	1.254213929	2.226012804	1.186673996	1.30543056	1.252696246	1.658650115	1.566776019	1.174539384	0.743666095	1.771214783	1.445969886	1.488495293	0.182159959	0.651994303	0.833576859	1.201561378	1.954247859	1.301444965
YGL013C	1.24565725	0.881323443	0.373135231	0.496601061	0.913010697	2.052257387	0.930095761	0.992301087	1.285199069	0.502399415	0.796167274	0.930653745	1.305065364	0.827732974	0.939656598	0.764654226	0.697405213	1.374933436	1.091352077	1.291995934	0.531944486	0.898211877	1.158935534	1.319839836	1.159509813	0.664221709	0.90719221	0.915835141	1.040478763	1.014843787	1.459319182	0.884979536	0.647082009	0.595464999	0.927503472	0.655677573	0.882606857	0.947907177	1.088721216	1.424381678	0.917120468	0.923831781	0.853606679	1.092016838	0.604087059	0.852558155	0.891534034	1.585616029	0.932870649
YGL035C	1.479755941	0.768829498	1.423631498	1.016205505	1.304919111	0.956320173	0.602795883	1.124928374	0.507665141	0.765682925	1.166877242	0.912498325	1.185056971	0.571788226	0.979214421	0.583602439	1.310690181	0.489468329	1.454458834	1.042832676	0.435472291	1.836390493	1.239596589	1.85541481	2.519978712	0.735988227	1.589126335	0.995334483	1.167166673	0.866062667	0.490857892	0.994871555	0.164820738	1.090724588	0.727395903	1.050867373	1.366640634	1.148728856	1.602427872	1.105070469	1.198422376	1.548764707	0.945715252	0.971255283	1.512378613	0.80108976	0.546984515	0.0001	1.058021783
YGL071W	1.261064623	0.668432588	1.026595238	0.938272423	1.541916299	0.175261911	0.628013216	1.054563681	1.223759248	1.675505515	2.300278235	1.557470536	1.815480953	1.444000036	1.517396761	0.0001	0.681812771	0.996108304	0.977500884	1.28415725	1.377809065	1.43150038	2.331582301	1.854732271	1.404764534	1.548315843	0.694310224	1.481658704	1.09308772	1.127879169	1.322245042	0.521699014	1.349750045	0.772451685	1.193771868	1.740198411	1.071111205	2.100484852	1.213998497	0.838092687	0.537288973	1.283191501	1.448224131	1.717325987	1.546244003	1.357489504	0.801636437	2.270296202	0.002649417
YGL162W	1.628293673	0.712301835	1.484601276	1.08584142	1.604983338	1.139177809	1.764291313	1.559688876	1.783164965	0.767627748	1.215441916	0.796157876	1.323713955	0.952010065	1.103885705	1.258862881	1.405959997	1.625507346	0.980880028	1.310581693	1.12583807	1.502724356	1.520604278	0.773292989	0.94813763	1.196475548	0.991176337	1.198817336	1.053346007	1.534476376	1.686617254	1.131315583	0.954461171	0.973197775	1.167278139	1.196759291	0.882520606	1.310559372	1.216252538	0.976184959	1.166668923	1.985689398	1.639120547	1.127436832	0.588669036	1.033134921	1.281900526	1.344987746	1.563133662
YGL209W	4.71353879	1.286491684	1.092398971	0.536572735	2.346834821	1.403059745	1.92072242	2.1963333	2.020573519	0.477330315	1.855938091	1.49647178	1.900103282	1.477649886	1.407963842	1.410581744	2.362993246	2.495180219	2.343299362	1.745659293	1.710156872	1.256150891	2.536502122	2.13792281	1.667985235	2.057468148	1.698698673	2.217103503	2.285149881	1.404902167	0.273078337	1.528050165	1.095462176	0.906331364	1.378382163	1.68216549	0.919662724	1.588684733	1.896400923	1.28357523	0.383412512	3.754499832	2.953505088	3.086325821	1.052613231	1.265568856	1.590304691	1.768861293	1.995682497
YGL237C	1.359251642	1.088752303	1.051227517	0.958371966	0.91828312	1.05798233	1.012065721	1.220194269	1.218302744	1.030128217	1.123580377	1.131642618	1.050626402	1.107080513	1.065418155	1.101472936	1.118427033	1.076682951	1.07377247	1.06357378	0.922265339	0.916880076	1.158056902	1.161744241	1.113262172	1.072551656	1.159173619	1.17668228	1.108988216	1.056877807	1.052795896	1.045633492	1.009848362	0.996976325	1.096288831	1.193648494	1.071275362	1.067720846	1.110242836	0.988740765	1.020154472	1.232929444	0.953015788	1.136609498	0.92067882	1.083499294	1.030882726	0.984046319	1.211903168
YGR044C	0.959947547	1.081016552	0.973999706	1.036340626	1.183948804	1.032683007	1.108533793	1.149069158	1.093986418	1.130242417	1.17567819	1.091582316	1.14700977	1.039722056	0.93208975	1.152054697	1.083517375	1.141438628	1.075102161	0.854757366	1.145344533	1.115536244	1.080759506	1.018731611	1.016579851	1.035337946	1.080015353	1.132054717	1.005546455	1.064918873	0.367120131	1.497373685	1.108308263	0.969961811	1.079230434	1.093517756	1.068256098	1.124903435	1.01519123	1.056659476	1.026033952	1.279538759	1.412563612	1.257985952	0.703598909	1.062743008	1.071972399	1.037948321	1.036321465
YHR084W	1.17037551	1.056558109	1.038977782	1.066317471	1.023506547	0.942716621	1.026790893	1.043870224	1.05279703	1.05081506	1.079685252	1.33480183	1.01780698	1.018507176	1.042037382	1.08235684	1.06492255	0.984168654	0.978822844	1.014103547	1.066629801	0.971633945	1.013358471	1.0783666	1.042321984	1.020965197	1.011811875	1.048324983	1.013847822	1.009782922	0.993972931	1.016462524	1.041421008	1.071589723	0.996680134	1.033473818	0.974200303	1.085701368	0.965600735	1.04498408	0.948782182	1.103323459	0.969625595	0.969779643	1.065279258	1.064919792	0.988445794	1.059753543	0.95802136
YHR178W	1.449512531	0.91698094	1.017986895	0.960361932	0.946093744	1.096186756	1.017149462	1.019150998	1.130535022	0.982844644	0.994974473	0.99397604	1.01782559	1.012315152	1.046608249	0.96579651	1.000162337	0.986142017	1.008919202	1.000855538	1.03164005	1.05311074	1.035168988	0.985856523	1.06669809	1.038003341	0.953742192	1.034173115	1.044059305	0.959666029	1.143786368	0.955397237	0.992474927	1.06047519	0.903966948	0.994455835	0.944831266	1.117334179	1.024044065	1.0881858	0.942214615	0.795202425	1.043080216	1.243504055	0.969930724	0.979504946	1.00087335	1.046791604	1.073696556
YHR206W	0.546076488	1.112828063	1.013887912	1.009671932	1.153522983	0.976105604	0.966826119	0.824794981	0.847218199	1.194966613	1.029817564	0.999641464	0.99318097	0.978401625	1.075495989	0.923137191	0.906958378	0.866497012	0.967264363	0.97754055	0.999313104	0.874150014	0.869392106	0.960727985	0.942593281	0.988065995	1.037196092	0.84322114	0.990798191	0.867530248	0.853815909	0.90182779	0.993827729	1.066636467	0.912017567	0.949858519	0.971168349	1.036275609	0.952998647	0.979403183	1.080905486	0.778061157	0.979458059	0.708323371	1.287595097	1.075125512	0.940620436	1.028434045	0.803079745
YIL131C	0.674098096	1.176305385	1.001509442	1.237005087	0.931403211	1.002540076	1.481167113	1.138766057	1.446019331	0.92425354	1.299628168	1.172126763	0.996999276	1.106893328	1.485946286	0.806156877	1.270063396	1.070991927	0.975555798	0.979743219	1.102639711	0.909014918	1.012582438	0.826637878	0.851440171	0.923342849	0.615817003	1.26422203	1.146590888	0.841790094	0.883849388	1.281292717	0.993031446	0.966377772	1.292295721	0.81230382	0.624666749	1.129221033	1.307688299	1.123277277	1.511073806	0.976883125	1.058338548	0.947346581	1.29069382	0.99252466	0.966139066	1.182402641	0.899795755
YJL056C	1.162080801	0.864442021	0.778903752	0.759064305	0.818888564	0.934473093	0.768098679	1.082622466	1.21868944	0.756451297	0.985558698	0.763717714	0.935611081	0.956639406	0.916907623	0.926492194	1.113456691	0.984684606	0.982151252	0.845435669	0.904786262	0.804591921	1.021249138	1.192041607	0.867122444	0.905573595	1.028981283	0.941629126	0.797979099	0.939909211	0.694637167	1.004228172	0.941124673	0.965482929	0.901869095	0.957016164	0.803014428	0.993844371	1.016891955	0.912096447	0.842337735	0.77566983	0.980137347	1.10951281	0.714545929	0.881294036	0.927923227	0.799633119	1.100242554
YKL043W	0.002126108	1.219761919	1.381317967	1.316840812	0.841953714	0.694031945	0.0001	1.293073335	1.498791925	2.671457135	1.200943454	1.587883571	2.950433321	1.364457012	2.073682542	0.655298264	1.249233501	0.21395052	1.781050743	2.186101922	1.917053782	0.486636507	0.855423002	1.803735854	0.861329494	1.704060014	0.000100001	1.110679237	1.484262258	1.129190531	2.076739341	1.52360128	1.420735852	2.512512262	0.684816346	1.105137129	1.241800823	0.873690626	1.273098816	1.777128925	1.266170373	0.75265556	1.777637416	0.330526145	1.206071179	1.336887627	1.349444624	2.35376708	0.938055768
YKL062W	0.172128206	0.852235683	0.863310634	0.751415075	0.945007268	1.286228023	0.905482782	0.744973508	0.914916972	0.751622262	0.829330965	0.985669959	1.060120627	0.767039446	0.948386011	0.558945152	0.601611639	0.89794351	0.932843167	1.162302695	0.990912022	0.690176127	0.794426701	1.062695543	0.775211094	0.756195258	0.642254601	0.644055469	0.71564384	0.917396916	1.33483043	0.877674881	1.046830031	0.972948273	0.946192249	0.748183266	0.988447181	0.725176157	0.976176028	1.088501351	1.127290043	0.67652695	1.064365643	0.471058417	1.096821567	0.899388054	0.804288929	1.511236171	0.726237795
YKL109W	0.754814526	1.082551064	1.081341435	1.172809467	1.190593868	1.122039085	1.092329127	0.965091077	0.936766951	1.000740808	0.997066577	1.106541149	1.058416976	1.054791625	1.029963148	0.97266792	1.035214544	1.037935027	1.026883261	1.054483368	1.056000547	1.054538352	0.994109017	0.930668558	1.037243795	1.076883053	1.072107488	1.020157324	1.160534202	0.988519657	1.222008626	1.002977081	1.027921736	1.051424353	1.096945295	1.048969674	1.08715299	1.123223721	1.019110616	1.069823158	1.146857448	0.642408087	1.012677185	1.052611895	1.147981993	1.225573323	1.049917535	0.985915808	1.056670331
YLR131C	1.13717682	0.966101962	0.948451485	0.999801333	0.960496593	1.013939554	1.02612144	1.000727774	1.016457153	1.008079151	0.948668681	0.993527341	0.995900149	0.992074381	1.041430069	0.983534628	1.0168429	0.967537252	0.983294545	0.970676264	0.970526519	0.992893023	1.018048146	1.019180425	1.025453654	0.997279303	1.033158822	1.017681297	0.989057754	1.00642366	1.040125587	1.013025581	0.995109445	0.986915259	0.981617383	0.989101213	0.972829271	0.953381084	0.98008865	0.991254871	0.96385585	0.850321033	0.944507633	1.07476967	0.929530691	0.968488824	1.002043133	0.97596396	1.009931257
YLR256W	0.426539168	0.969134804	0.987603554	1.010918079	1.072139198	0.89872364	0.965806834	0.799749965	0.812239459	0.979332498	0.971627373	0.904003573	0.899975328	0.901933776	0.983069301	0.869903344	0.869702195	0.845085904	0.92023432	1.034424381	1.060469251	0.99190057	0.830992504	0.874902743	0.834403993	0.932658354	0.78376942	0.933237725	0.851305444	0.875794227	1.057973352	0.946528272	1.06821726	1.121408215	0.91154512	0.882369991	0.967669184	1.007796393	0.934353924	0.879129206	1.064590163	0.723742294	1.137021057	0.758048828	1.041223846	1.038478024	0.970372387	1.006432	0.879416443
YLR451W	1.091768878	1.073601434	1.021138723	1.025466808	1.064604052	1.068666527	1.085235441	1.08099169	1.079512954	1.167177211	1.108762249	1.103764446	1.010751079	1.034874614	1.083578762	0.971277827	1.159798513	0.94139782	1.009611788	1.049341095	0.988010558	1.006037937	1.015986128	1.067497273	1.077964924	0.999260895	0.959815336	1.007265149	1.048208072	0.998102957	1.013003586	1.009225002	1.019644127	1.149821032	0.961544674	1.009179531	0.996471025	1.186253351	1.021581687	0.977754738	1.049273271	1.56636822	0.881660788	0.891197156	0.950452754	1.014455271	1.003562029	1.034373822	1.08212329
YML007W	0.567096344	1.117355669	0.995255078	1.001423596	1.044789765	0.913485901	0.92753866	1.001897112	0.943745734	1.043211921	1.086354532	1.025656691	0.939629928	1.054642647	1.028967465	0.926108791	0.996176414	0.944525191	1.014029694	1.024337375	1.022195129	1.054565068	0.989696829	1.12222195	1.021775668	1.056480378	0.96747422	0.984682156	1.037506282	1.026631869	1.062339446	1.106186847	1.038402303	1.153744226	1.05456267	1.062106127	1.028499696	1.032139095	1.050536928	1.045999528	1.090558339	1.297117752	1.01985759	0.846215065	1.090570739	1.01213901	0.998346051	1.08449512	1.061897496
YML027W	1.060095825	0.654338363	1.107347278	0.813082331	1.166147261	1.149233001	1.008434856	0.650982448	0.727808886	1.110353477	1.157160985	1.264239316	1.489631977	1.216320674	1.37302956	0.469033904	0.564802668	0.654619958	0.883012308	0.898985199	0.715951403	0.42756964	0.962048123	1.338346376	0.662389748	0.656223937	0.0001	0.942298489	0.979640745	0.712316644	0.810346688	0.306655346	0.694524701	1.066350969	0.97813487	0.885153607	0.993138163	1.110490182	2.02707508	1.190246495	0.574581135	1.291617979	0.643071102	0.782784668	2.044820378	1.189546123	0.471720657	0.864623485	0.368225422
YML099C	0.95753345	1.038858991	1.072502487	1.034421198	0.898566404	1.072660921	1.056299462	1.030740153	1.002098665	1.040849288	1.081639853	1.029286736	1.08198347	1.051221867	0.992378167	1.103426845	1.044451608	1.193480825	1.067971088	1.022150079	1.037538145	1.07510841	1.036918245	1.005431146	1.033162869	1.054554142	1.102310793	1.012932195	1.037527231	1.082523236	1.02625342	1.097393665	0.999171082	0.985100775	1.107018499	1.066648903	1.076762331	1.102095462	1.058566523	1.031461107	1.064032655	0.0001	1.009843619	0.981570018	1.051070954	1.094075524	1.04175996	1.066289649	1.084772357
YMR021C	1.132063021	1.306566032	1.283942376	1.223996078	1.120685538	1.129916575	1.212728692	1.094969585	1.028726759	1.105657458	1.174054875	1.315702795	1.507891575	1.212459888	0.808607785	1.317668347	0.954737497	1.521827493	1.207652363	1.553495081	1.179246897	2.099829954	1.253694339	1.15549414	0.84628857	1.849207826	0.835060686	0.982280401	1.141848973	1.143805939	1.154499023	1.110702807	1.236877127	1.066824335	1.185174194	1.17505715	1.221466732	1.064793487	1.088594108	1.167218507	1.147006465	1.721750916	1.122634838	1.234999643	1.357374033	1.091184179	1.575170942	1.160971089	1.122893002
YMR042W	1.111742492	1.122264239	1.241235409	1.237889039	1.703111643	1.157854123	1.386909108	0.986862252	1.083192104	1.049393173	1.123935614	1.204811574	1.166103996	1.115031246	1.521972346	1.065426296	1.438809755	1.094517658	0.975493126	1.020681103	1.36990543	2.083385964	1.135951088	1.061354505	1.025432467	1.11956217	0.866733857	1.325545281	1.18341038	1.087446988	1.361785062	0.802688089	1.092202005	1.202497219	0.989668639	0.99508667	1.103811001	1.249800467	1.159776331	1.248865336	1.417646785	0.0001	1.022939868	0.94279203	1.41094887	1.466898034	1.040211152	1.281412614	0.914845318
YNL068C	1.794679757	0.832940154	0.761312743	0.975914747	0.814445425	1.061937231	1.080312259	1.039427736	1.113648466	0.827658406	0.961188987	0.943900637	0.511927702	1.039519017	0.994587674	0.888274022	1.225124767	1.077056821	1.026947332	0.835524559	0.991592056	1.242660094	1.077010735	0.989876351	1.036172824	0.956194054	0.898455229	1.178820272	1.067643558	0.961584664	0.906413168	1.032349125	0.896604188	0.887582281	1.030720743	0.966319116	0.804988833	0.951955789	1.133235914	0.959672446	0.903144504	0.997318796	0.830295493	1.439296112	0.860872141	0.901844841	1.01072754	0.841320932	1.146476472
YNL314W	0.611470999	0.815798866	0.960772958	1.077120137	1.150700218	1.008479809	1.125686611	0.8871412	0.969318872	0.904444722	0.777849588	1.047162924	1.046272021	0.991229388	1.182749576	0.886943102	0.978732397	0.871484432	0.953581781	0.938552495	0.909391197	0.988096027	1.086276516	1.233953539	0.951237663	0.966856009	1.047064554	1.028844915	1.043012518	0.964046349	1.300754355	1.02568669	0.941630515	1.193833467	0.841565882	0.952688896	0.98851534	0.791835829	0.973066388	1.119149327	1.083692842	0.562501004	0.995117644	0.386565431	0.839916588	1.183134153	1.014885914	1.036587772	1.044241346
YOR028C	0.321131808	1.020105861	1.193490471	1.044235159	1.125372983	0.957572654	1.367501355	0.855965607	0.536402821	0.973355731	1.084509377	1.219447771	1.071154877	0.796391917	1.288486051	1.190405735	0.922376595	1.111220132	1.057004607	0.867985755	1.041615778	0.502708668	0.910947181	0.783095895	0.721938739	0.969105194	1.084545793	0.701160277	0.886669358	0.916382995	1.243171468	1.089840049	1.082379977	0.793957622	0.841935213	0.943132082	1.019171932	0.716355134	0.943641406	1.038480331	1.263813742	1.076349024	1.060121455	1.448971255	1.173985466	0.887553121	0.90196562	1.125044939	1.231718722
YOR032C	0.915957541	1.492967366	1.28093649	1.443809596	1.042054983	1.788413091	0.543296454	1.108153136	1.269669107	1.017654134	1.494594366	0.86016685	0.000100002	1.20027289	1.081679698	1.596901907	0.753411149	1.952692464	1.142930178	1.328115317	1.290523006	0.240045004	1.418144949	0.363540422	0.98696586	1.038020224	1.223520827	1.257873031	0.931101327	1.088455155	0.000100001	1.262916824	1.775162849	0.955241998	1.496924924	1.290222079	1.472806416	1.2514117	0.989755317	0.634431609	1.13854019	1.872099919	1.896450698	1.104862617	1.506021037	0.639962726	1.209242178	0.552999293	1.600423036
YOR344C	0.0001	1.190907287	1.14216898	0.99411073	1.35830755	0.594169559	0.762482386	0.543155609	0.781467157	0.627653473	0.821899609	0.704779335	0.576767116	0.850535518	0.733938252	0.783586815	0.536668475	0.907608825	0.780808688	1.064062934	0.932666662	0.846372368	0.770381055	0.432001434	0.548773762	1.021852315	0.893711833	0.797972479	0.853278887	0.736870206	1.074139304	0.998004776	1.04331958	0.822050685	0.855666855	0.763245577	1.057277287	0.910243886	1.012771003	0.73341927	1.453396172	1.020976089	1.449398484	0.175428404	1.201021061	0.82594034	1.147915662	3.072466416	0.938445795
YOR358W	1.43338519	0.919408186	0.71102674	0.637067489	1.185691415	0.978294741	0.391931318	1.29664989	0.886508877	1.280120488	0.768354963	1.020100888	1.063833895	0.988712076	0.610218776	0.65580445	1.279827763	1.285075053	1.327529655	1.052357012	0.993903524	0.127799282	1.114210506	0.752032414	1.777265056	0.522336061	0.949530911	0.537564668	0.949555388	0.896063087	0.694506004	0.633647441	0.608465134	1.155522971	0.501880643	1.258212064	0.675220467	0.742595793	1.007354684	0.900006944	0.266178985	2.593025299	0.46148514	1.837354409	0.542046669	0.952234158	8.178324905	1.142588203	0.845349863
YPL038W	1.168556249	0.993038306	0.962542827	0.831245455	1.043601707	0.916384714	1.044438208	1.091348838	1.056957572	0.952457956	0.977657145	0.910571535	1.005198524	1.03590581	0.990675657	0.910932111	0.915216908	1.146141732	1.048238658	0.996481289	1.159050805	1.026723448	1.046683914	1.00231031	0.954581559	1.08218423	1.005692577	1.063774041	0.998726768	1.155396431	1.136567364	1.146689018	0.803000895	0.993214652	1.062878418	0.930010654	1.024540196	0.980157387	1.116381766	1.033224201	0.890948851	0.381288508	1.22646481	1.037342704	0.823916434	1.00393905	1.16650838	1.094456571	1.050388704
YPL089C	1.575979881	1.088252578	0.984369627	0.960189255	0.979753402	0.700883484	1.877762339	1.255078018	1.055758399	1.036431481	1.422675485	0.917154622	0.948260886	1.097015902	0.987409553	1.001843458	1.065453899	1.215396911	1.095006422	1.368973567	0.856019957	1.336888682	1.818982653	1.13929766	1.138166267	1.110491509	1.080409399	1.020823975	0.945610479	1.236276765	0.396033387	1.020991385	1.171146677	0.930266079	1.412675534	1.2682124	1.105030233	1.002044084	1.128606611	0.871363842	0.95074945	1.876475563	0.968207134	1.445593625	1.062237926	0.834628067	1.030660254	1.005119287	0.883963362
YPL139C	1.465936719	1.097603997	1.285325672	1.7276344	1.530020098	1.188053728	1.579516699	1.032165853	0.448093223	1.008908317	1.233341273	1.513186826	2.165483461	1.551815215	1.792735058	1.499389941	2.261494165	0.67363653	1.110770326	0.9419918	1.070803536	2.527930342	0.501166969	0.175374832	1.025337853	0.962826676	1.364646809	1.830284912	1.443032544	0.738587695	2.52908059	0.614020681	1.095926213	1.070905259	1.389302845	0.989718552	1.345068843	1.654597614	0.731196211	1.601013891	1.321194826	0.0001	0.63779191	0.813038414	2.477688416	2.07625997	0.81245007	0.644478368	1.629953316
YPL177C	0.508344739	1.052854278	1.127202075	1.10892006	1.219493139	1.087648641	0.955699128	1.043518973	1.004110793	1.196053881	1.152974017	1.129642911	1.137002912	1.111201672	1.152624515	1.018045334	1.008208702	0.885323892	1.194723243	1.087378221	1.087419041	1.046905314	0.960287467	1.248206284	0.985197543	1.036612606	1.194116297	1.239509425	1.163831147	0.965341035	0.399708928	1.080353739	1.074984255	1.257288234	1.145286967	1.076822867	1.142782645	1.090548482	1.060168665	1.088787469	1.093080041	1.324689348	1.036525977	0.0001	1.149007956	1.11633377	0.994820834	1.151618908	1.053340009
YPL248C	3.37601416	4.322428817	2.793819431	2.435345469	3.141982618	1.048409527	0.94071701	3.267164649	4.395258668	6.241181333	2.226654484	1.563573816	2.393131617	0.0001	4.509542848	3.648796799	2.471950335	1.373796523	0.476423672	2.085023044	2.060633257	2.57225427	3.36824145	2.435609038	0.000100001	3.144213338	1.878525348	0.928604075	2.877085717	2.837486806	4.831274783	2.30943522	2.88805715	2.249106739	0.453573717	3.099399591	2.622973829	3.397350628	2.076539432	3.16827503	0.775527138	3.693051106	3.060912024	0.360085149	2.40299149	5.642986741	0.000100001	3.020574658	2.592298638
YPR065W	1.266474452	1.038199294	1.221457104	1.071887495	0.709960852	1.387965261	1.125987128	0.712041237	0.933972166	0.545484006	0.259828818	0.84486899	0.692523	0.911387983	0.433629488	2.153014876	1.089001365	1.242359463	1.029005735	0.96685742	0.877312228	1.731186045	0.543265229	0.979554205	1.226382344	0.910500128	1.212657059	0.718410263	1.158389706	0.744039501	0.966721711	1.243217408	0.82299397	1.1858466	1.220984886	0.730904066	1.329193749	0.608716163	0.810456378	1.142773062	1.040475692	1.230749613	0.48628208	0.842304926	1.054675616	1.068085351	1.44425392	0.151993142	0.978138104
[truncated: 131 more columns]
