# Supplementary material for: Inferring TF activities and activity regulators from gene expression data with constraints from TF perturbation data
Source: Bioinformatics. 2020 Dec 22;37(9):1234–45. doi: 10.1093/bioinformatics/btaa947 (PMC8189679; doi:10.1093/bioinformatics/btaa947)
Supplement: btaa947_Supplementary_Data [file btaa947_supplementary_data.zip › S12_50-TF_TFA_values_optimized_with_ChIP-PC-ZEV_on_TFKO.csv]

	YAL051W	YBL005W	YBL008W	YBL021C	YBL103C	YBR083W	YBR182C	YBR239C	YBR279W	YBR289W	YCL010C	YCL055W	YCR065W	YCR081W	YDL005C	YDL020C	YDL042C	YDL070W	YDL080C	YDL106C	YDL170W	YDR034C	YDR043C	YDR079C-A	YDR096W	YDR098C	YDR146C	YDR213W	YDR216W	YDR223W	YDR253C	YDR259C	YDR310C	YDR392W	YDR421W	YDR423C	YDR443C	YDR448W	YDR451C	YDR463W	YDR480W	YEL009C	YER028C	YER040W	YER045C	YER169W	YER174C	YER177W	YER184C
YBL021C	1.004498798	0.996310911	0.968787322	0.939075912	0.988532837	1.008656278	0.999971149	1.001042607	0.895631657	1.000425561	0.978664482	0.997619946	0.983532732	0.999289952	1.00637638	1.003537224	0.984545499	1.001466049	1.011965142	0.98917391	1.008403429	0.997493557	0.982870919	1.015373939	0.970668168	1.010106283	0.999716233	0.980164594	0.999439691	0.990382766	1.015014364	0.985232798	1.009261439	0.967606128	1.003922244	0.983539293	1.026020404	1.0045493	1.019612609	1.010178953	1.004987787	0.996199586	0.979502394	1.053275464	0.982475996	0.99873936	0.998520414	1.008298339	1.003883425
YBR083W	1.011595988	1.002908906	0.972353468	0.987814146	1.01296329	1.009544655	0.990638766	0.995823546	0.971093172	0.950099792	0.979651122	0.98961341	1.010131177	0.980549386	0.958670512	1.053108249	1.038841824	1.005209504	1.010832721	0.992248476	0.997779484	1.002430327	0.980591647	0.989349541	0.984031566	1.010436427	0.985836924	0.993002945	0.987503283	0.994290575	1.007038135	0.985345062	0.974799792	0.959941065	0.99180795	0.99229205	0.997325215	1.04021965	0.999846991	0.986088336	1.004531095	0.973908689	0.988590852	0.980466684	1.002410093	0.983421809	1.002381898	0.993824345	0.993486189
YBR182C	0.996012486	1.001797426	0.979348607	0.995115914	0.985588457	1.002333831	0.99426558	0.994264212	1.092005145	1.06903908	0.971633747	0.998633431	1.002139611	0.94617588	1.040214819	1.000494924	1.007333979	0.986736825	1.004616978	1.004344098	0.996165444	0.998708834	0.966534604	0.977986577	1.003564905	1.004228594	0.987303172	0.995774337	0.998158135	1.000046588	0.997502425	0.99537672	0.992991718	1.056583521	0.99832368	0.996973213	0.946905592	0.961126621	0.999758269	0.969829027	0.994114972	1.007932318	0.994419585	0.988456686	1.00004221	1.005095403	1.001005361	0.994777113	0.998117613
YDR043C	1.006960869	1.007002214	1.001792387	1.00656543	1.003781123	1.004351513	1.007275647	1.003531154	0.978385358	1.001620627	1.00206126	1.006002848	1.004917514	0.99392937	1.014761014	0.999437996	0.996796362	1.008145306	0.997508385	1.005417116	1.00202533	1.004026566	0.985585322	0.993787757	1.001781429	1.005106618	1.014102092	1.002886387	1.006743291	1.004080156	1.002786995	1.005503051	1.002057531	1.006730654	1.008815742	1.004201556	0.977367509	0.990705002	1.0052523	0.988434585	1.006242459	1.005181943	1.006955057	0.999467374	1.002196238	0.999097312	1.003214984	1.002823234	1.009159942
YDR146C	0.997224143	0.998125902	1.000441886	0.996070891	0.992750459	0.996110359	1.000115443	0.997960513	1.002670994	0.991070192	0.996306839	0.996174846	0.998246048	0.988795923	0.975180877	0.996930445	0.995174431	1.000055014	0.997912972	0.99222065	0.99461832	0.997768438	1.000667981	0.990753509	0.995063082	0.998381559	0.959896147	0.997658658	0.993999727	0.997907204	0.999755493	0.998359199	0.998350146	0.997168092	1.000746368	0.999139672	0.993587704	0.982853208	0.997834028	1.003490467	0.999654835	0.997192496	0.996591535	0.994804283	0.998028951	0.998103647	0.996849141	0.998190492	0.996664441
YDR253C	1.00601705	0.987069853	0.989564917	0.996660023	0.995356818	1.007173793	0.982105108	0.987607527	1.027505306	1.038567511	1.038400684	0.990383831	0.994641123	1.039758927	1.050191298	1.016499413	0.989670352	1.008474397	1.003728885	0.990846518	0.997859241	1.003714487	0.983978037	1.037741741	0.977667951	0.992300125	1.007110569	0.999309619	0.993524464	1.00207202	1.001127507	0.98920988	0.98793085	1.046999895	0.98599957	0.974130965	1.039725907	1.063708538	1.003434838	1.057547007	1.005871544	0.990154184	0.998939216	1.02694233	0.984121419	1.024354951	0.991303098	1.010117276	1.002968991
YDR259C	1.00556029	0.999862034	0.98933802	0.997156279	0.995617221	0.996653355	0.995304356	0.992400535	1.003921586	1.009621215	1.001915331	1.007323014	1.003111418	0.999009382	1.005806138	1.004814175	0.995690639	1.00084797	0.999703508	1.003829387	1.000737371	0.999050105	0.992376794	0.986611159	0.998426333	0.998703293	1.030509758	0.991470936	0.99870761	0.995872916	0.999960155	0.987275372	0.989098284	1.038063595	0.996725269	0.989570994	1.003779727	1.033347338	1.002507281	0.978934426	0.998440053	1.001314049	0.990170125	0.989976848	0.994557823	0.987999494	1.005588165	0.994690665	1.005318785
YDR310C	0.999089341	0.996001485	0.987451151	1.001597809	0.994318521	0.997354208	0.998214317	0.997587406	0.998164813	0.983322146	0.989138068	0.997110056	0.997038195	1.000156887	0.988247632	0.994743743	0.994687304	0.997570311	0.996131	0.99298742	0.998185444	0.99520305	0.997297083	0.997617293	0.997314864	0.999158232	0.997890207	0.993453999	0.995794625	0.993229782	1.000895644	0.994061739	0.945272237	0.973385523	0.996661718	0.995113067	0.996558507	0.999649361	0.997148018	0.998672281	0.994506757	0.994163966	0.995383498	0.99908021	0.997973064	0.996440211	0.995864568	1.002656911	0.995543015
YDR421W	1.004547256	1.001220708	0.999027801	1.002664159	1.002260029	1.007120542	1.000198539	1.005215606	0.995394252	1.005259845	1.004015473	1.004399676	1.003393938	0.982015061	1.007154225	1.002505425	0.999656877	1.003005706	1.00462625	1.005536224	1.008010475	1.006335434	0.996151115	1.002079921	1.00089682	1.00326761	1.003264176	1.004126554	1.005635537	1.005054356	1.001867939	1.005095465	1.003771445	1.003952726	0.996529588	0.999744619	0.9854537	1.004406033	1.005518265	1.000362523	1.004116182	1.005172475	1.003852024	1.003714008	1.001437889	1.00363883	1.003600441	1.001430158	1.005361078
YDR423C	1.002719429	1.015773739	1.008339828	0.992596002	1.025650805	0.988963359	1.011991549	1.015855447	0.910858742	0.975248314	0.976228875	1.006483875	1.016254799	0.914398338	1.044365418	0.982364543	1.014136925	0.992372005	1.002026777	1.008357074	0.999635514	1.001281124	1.008904024	0.981612644	1.017576226	1.009291505	0.988796599	1.016393863	1.004943067	1.007017961	0.998749786	1.004589972	0.999585658	1.031235559	1.012853592	1.023511315	0.879023047	0.929961638	0.991545808	0.926017327	0.989829894	1.023937189	0.992904055	0.945377883	1.015231987	0.970151423	1.010457198	1.023614788	0.995031533
YDR463W	1.005803911	0.997560645	0.99931776	0.966105592	0.983079866	0.991623563	0.981578188	0.979868714	1.023080838	0.991508835	1.00537379	1.00309759	1.002247369	0.975575423	0.991597541	0.968205531	0.976225217	1.000066674	0.989278701	0.992860619	0.992739362	0.997687434	0.993552096	0.981873767	0.981967127	0.99656724	1.015374668	0.976873254	0.997045742	1.004653327	0.998465071	0.996507686	0.979595468	1.044038888	0.996878036	0.977386755	0.985196185	1.037205071	0.994861269	1.043349016	1.008972109	0.983404699	0.995259784	0.980593685	0.999399666	0.965490706	0.994850558	1.02242244	0.990142137
YEL009C	0.999378437	1.004377431	0.99749135	0.980142503	1.027730689	1.000028245	0.998143138	0.997011834	1.029880905	0.978252499	1.054347225	0.994924154	0.999666372	1.044888404	1.00281414	0.982882764	0.996731703	1.000038115	0.995393708	0.983195163	0.988771566	1.001003845	0.983490003	1.006328004	0.9947817	0.991704664	0.994398196	0.989141845	0.984836287	0.995758766	1.000719874	0.994874047	0.991069157	1.004922726	0.998557605	0.996552823	0.993527436	1.076905968	0.988427501	1.013757536	0.992020212	0.958886891	1.000318862	1.024159121	1.008527996	1.012641555	0.991456153	0.997025399	0.993661933
YER040W	0.993844376	0.999606665	0.990032207	0.97628839	1.049463769	0.997364486	1.001825075	0.996598829	1.026008072	0.952125455	1.01091726	0.987865715	0.994947286	1.02008937	1.001675579	0.985778732	0.999389879	0.991414536	0.994516551	0.991897735	0.993733667	0.993207306	0.977232145	0.989014548	0.993672528	0.98879383	0.994341549	0.992171843	0.987162408	0.991780127	1.001411283	0.995899826	0.991890035	1.001395641	1.000638395	0.985938717	0.985938473	1.043859248	0.993076618	0.976670316	0.992377184	0.970901051	0.984680273	0.940271259	0.991705523	0.993054959	0.985769235	0.984272091	0.984261944
YER169W	1.004857567	0.998476066	1.01053567	1.000845008	1.004574654	0.999618044	0.99905471	1.002422397	1.119203864	1.002326482	0.98561268	0.997374687	1.004443895	0.980269861	1.014960855	1.004183357	0.99681616	0.995680435	1.00464514	0.993275138	0.997417162	1.000008374	0.997798435	0.999938297	0.992044471	1.000170753	0.998371174	0.996477358	0.996013189	0.991274839	0.996066326	0.994880171	1.000078016	0.987803911	1.003859489	1.002070688	0.989757624	0.988458664	0.99222157	0.992869712	0.995801466	0.995476674	0.990402944	0.995692862	1.003117263	1.002439838	0.99950183	1.001025906	0.995738375
YFR034C	0.992872519	0.997639262	1.003470801	0.998273592	0.999643688	0.996651235	0.998539782	1.001291491	0.990150603	0.994098324	0.999397745	0.996701329	0.998104215	0.986203391	0.995195063	0.993126093	0.998304276	0.999741247	1.000288921	0.996709978	0.997683008	0.999159986	0.997455845	0.995268516	1.000171994	0.999523831	0.996659633	1.001325863	0.999049981	0.997615533	0.99962199	0.998175902	1.026344421	0.986404655	0.997561428	1.001112896	0.992441819	0.993296526	0.998782628	1.001433872	1.000012089	1.001184158	1.002770283	0.99378246	1.000677619	0.994641543	0.998893364	0.990025755	0.997953197
YGL013C	0.996753697	0.988991129	1.003198431	1.0137977	0.983495155	0.998734049	0.989948368	0.991285159	1.005718248	0.993286835	1.03032095	0.992270457	0.996737179	1.043176144	0.984764325	0.995276772	0.990674084	1.002097735	0.99063212	0.987566251	0.995637953	1.001137937	1.007816756	1.013895308	0.986512281	0.993353061	1.006588084	0.994728126	0.993562359	0.992836213	1.001167544	0.994357663	1.024831309	0.988694183	0.985333199	0.995101423	1.05078142	1.008644784	0.99433059	1.042464784	1.005638377	0.992305143	0.99350005	1.009928556	0.992957456	1.000988961	0.994976857	0.989827225	0.998810506
YGL035C	1.000720911	0.996985501	1.010115893	1.012073637	0.987393625	0.999242002	1.013326288	1.020608841	0.941461331	0.912194089	1.003813934	1.000894377	1.005861684	1.036909914	0.932736211	0.969139391	1.021045465	0.985857863	0.995560085	1.002734762	0.990922545	0.993182544	1.008155132	1.015272177	1.010681897	1.003190071	0.994912173	1.015239959	0.99524242	0.984376417	1.007797262	1.004580542	0.99758714	0.952505309	1.007531897	1.026576295	1.054843853	0.999409112	0.991722443	1.003850347	1.002276015	0.948575726	0.99903911	0.996798512	1.006307691	1.016082842	0.997114087	1.015297031	0.993651098
YGL071W	1.002680853	1.013144539	0.996815182	1.03874759	1.01790336	1.008491374	1.01013261	1.003574592	1.030521302	1.015741376	1.021053244	1.004490026	1.003204996	1.037821947	1.027374689	0.994181586	1.009325074	0.997696193	1.000601929	1.011814863	1.007178393	0.995533913	1.005633572	1.017278852	1.01155324	1.005992915	1.008305038	1.008290865	1.00054827	1.006015549	1.007390493	1.006673949	0.997440559	1.028804098	1.00632902	1.000764742	1.027388486	1.035451439	1.017461401	1.018556749	1.005344512	1.005858385	0.999175613	0.999219534	1.000252066	1.020047878	0.997388315	1.031588141	1.002752003
YGL162W	0.993716983	0.993872372	0.994936517	0.99129718	0.992072619	0.992142534	0.993582735	0.998378371	0.991173906	0.980775914	0.995049589	0.991340933	0.993728476	1.011261345	0.962517914	1.004372818	1.008587628	0.999907328	0.998563153	0.9893143	0.992536222	0.99730381	1.000998242	1.01616112	0.996132502	0.996812789	0.987732977	1.000398274	0.99399922	0.99694052	0.997151914	0.996250047	1.00399476	0.985673518	0.993189689	1.000980714	1.024400085	1.022151023	0.996079954	1.014804232	0.996094299	0.989735769	0.999199321	1.008568617	0.998614702	0.999397544	0.995074717	1.000275648	0.994613425
YGL209W	0.991546119	0.987376071	0.980338571	0.978793572	1.007129831	0.991976323	0.96503912	0.978403427	1.054599306	1.075501396	0.984612723	0.988203694	0.997281368	0.914359206	1.08064599	1.038561264	1.008629354	1.011552711	1.009254951	0.990595384	1.000845969	1.009019939	0.988647593	0.976930535	0.962885728	0.98589439	0.979567657	0.982136892	0.995752721	1.017478202	0.978235673	0.994492799	0.982770672	1.018109309	0.969760346	0.954478883	0.851198659	1.006522921	1.004816793	0.993630478	0.985474798	0.967576366	1.000423278	0.984763159	1.002651845	0.965496985	0.998181757	1.010224797	1.008815794
YGL237C	1.007074697	0.994544733	1.001942628	0.791527168	1.006912582	1.013203752	0.96960934	0.966814457	0.863559249	0.879968766	1.001327994	1.015870874	0.971788469	0.850120234	0.881187328	1.085206085	0.993193863	1.014710625	1.016279477	1.010132765	1.01500198	1.034231109	0.993829873	0.913900987	0.990430818	1.00577491	0.99305741	0.967148625	0.984169862	1.018795729	0.981102635	1.018601578	1.06437399	0.922342018	0.984476432	0.984620937	0.887422984	0.88799693	0.977709104	0.822347105	1.005661537	1.005631261	0.974053682	1.018978364	1.011422417	0.997884174	1.065978444	0.880136761	1.015521466
YGR044C	0.999290156	0.99481321	0.997792761	0.996713298	0.776863473	1.002863643	0.99831112	1.001297632	0.973931715	0.958121197	0.97165319	0.999648223	1.003801335	1.012449531	0.970815267	0.999242437	1.000680871	1.009465047	1.001913921	0.998822736	0.999090225	0.997077411	0.989556634	0.997459209	1.000601583	1.004035342	1.003511498	0.997314534	0.992650667	0.99533992	0.998809739	0.995155898	0.997800275	0.997953618	0.99850468	1.000369522	1.008456925	0.974481483	0.999887985	0.996053613	0.996848723	0.990493271	1.001662651	1.000679989	0.995207322	1.000735893	1.002888486	1.00973549	0.999904779
YHR084W	0.991456518	0.997805588	1.000325558	0.993776877	0.998481956	0.995101917	0.997205434	1.00000465	0.997553758	0.987545396	1.054502781	0.987724944	0.99991056	0.99043647	1.00051951	0.98168868	0.941922487	0.991899122	1.000238382	1.00267951	0.99521067	0.999863051	0.992324283	0.992750595	1.002402451	0.997913067	0.996216031	1.001048841	0.997143174	0.998925859	0.994011591	0.995225177	0.999414814	1.006825275	0.996782999	0.998134774	0.985947055	1.004017491	0.993431625	0.99055462	0.995909071	1.011313552	0.992998735	0.999381238	0.995507477	0.994019511	0.994318475	0.994396012	0.996839604
YHR178W	0.996983089	0.992028262	0.989892024	0.993480226	0.978358077	1.002510257	0.99252453	0.994395554	0.983444081	0.982865056	0.989967495	0.995927625	0.995829289	0.984004871	0.989050271	0.99418296	0.989476024	0.996952595	0.991158077	0.993263589	0.998163874	0.996910343	0.999970833	0.990056964	0.987630888	0.99398251	0.993339088	0.990825815	0.994282996	0.995923028	0.994822695	0.996433398	0.99738036	0.98568832	0.993999554	0.992522681	0.98960466	0.981435669	0.999261685	1.002939662	1.001173409	0.986760784	1.000073555	1.004504275	0.990688624	0.999694862	0.994179715	0.990634295	0.996284854
YHR206W	1.016591584	1.002357654	1.009633725	0.999130871	1.000002892	1.00683813	1.002101478	1.008546208	0.999377458	0.977614579	1.012244754	1.001809697	0.991022823	1.158290593	0.947059127	1.000072561	0.987395239	1.017689175	0.996529888	0.989089537	0.995613771	0.999926652	0.990229416	1.06546147	0.994985072	1.001186336	1.019015554	0.983801295	0.993554688	0.988460247	1.018095145	0.997748942	1.004792771	0.938009874	0.996155124	1.005181694	1.123202256	1.015392849	1.012551066	1.043781056	1.005094674	0.982174419	1.000880955	1.055649769	0.995887145	1.017401766	1.000783864	1.015102815	1.0028111
YIL131C	0.999137617	1.006923257	0.993745826	0.994439469	0.973260228	1.018414647	1.000635826	1.001568029	0.957326481	1.012547003	0.975800554	1.004190368	1.007425727	0.974405246	0.98725511	0.999045704	1.042824058	0.994561905	1.002509634	1.001751031	0.997758094	0.996117332	1.002301841	0.968342902	1.001486583	1.000076807	0.990546864	0.99692158	0.996117622	1.00036791	0.995157517	1.000348189	0.997020485	1.006670444	1.000618484	0.997146376	0.96595996	0.998403983	1.002932121	0.97767708	1.007907883	0.987963687	1.004317407	0.977292625	0.998821714	0.997700506	1.000279883	0.998471575	0.994724374
YJL056C	0.999920933	0.997082599	1.003226155	0.996640058	1.044739668	0.976201751	1.006429733	0.995517586	0.990038389	0.965151808	0.983401527	0.997428968	0.996109609	0.991291999	0.986523852	0.996486151	0.984111625	0.996826392	1.003293613	0.999404699	0.99074878	0.998958912	1.012460282	0.990742485	1.002461513	1.001109081	1.00231004	1.003999866	0.998423902	0.997686236	0.992990101	0.999267145	0.991893294	0.968604572	1.008339689	1.011726804	0.989417234	0.951759806	0.987687496	0.981858002	0.992370922	0.999537352	0.997942221	0.987049857	1.008323982	0.990620834	1.002043849	0.993793313	0.999187884
YKL043W	1.009745943	1.016946365	0.99143278	1.016352985	1.006264792	1.01359586	1.013857011	1.011250553	0.972804228	0.953580882	0.976685799	1.017321743	1.006381336	1.032389161	0.979921849	0.990392515	0.999455436	0.99623859	0.99969636	1.010610968	1.000519685	0.99635331	0.994762794	0.988338382	1.011097482	1.003124185	1.007969387	1.005654656	1.005681127	0.992749417	1.005014309	1.002893743	0.98159525	1.009726724	1.011728471	1.018139663	0.997242148	0.965233993	1.00128183	0.971897719	1.010035117	1.021876708	0.998988069	1.004640895	1.009241393	1.01056542	1.002542089	0.991069477	0.999714276
YKL062W	1.023624018	0.97818597	0.997283267	1.052116212	0.9904988	1.010266801	0.989958161	0.999636972	1.025287548	0.983952004	0.964321196	0.999521537	1.017816406	1.242102119	0.971902398	1.092873775	1.011599715	1.003023262	1.002527422	0.973195269	1.03754466	1.001776275	1.014565594	1.115535732	0.938535306	1.007689232	1.050458941	0.976520745	0.990738598	0.964422573	1.032450286	0.995527331	1.009763122	0.956662055	0.994541655	0.989261212	1.273449915	0.999112673	1.025006441	1.171474955	1.033025399	0.978397403	0.97645358	1.144204911	0.946406547	1.015683747	0.98785483	0.967012255	1.021162541
YKL109W	1.000143447	0.995042327	0.996600121	0.930905099	0.967293574	1.002977826	0.991258002	0.989105569	0.993424237	1.020128819	0.970708036	1.004023864	0.996443108	0.997252901	1.004233537	1.01730298	0.997537535	1.004416542	0.990682593	1.006465561	1.009031231	1.000474528	1.017820697	1.001080209	0.979912193	0.995891452	1.0037141	0.989906537	0.994734508	0.999068416	0.996610187	0.999627731	1.013368542	0.997377901	0.990891826	0.9985841	1.064969873	0.994095033	1.002077441	1.000738707	1.006532574	0.999039394	1.004967032	1.030909613	0.993035202	1.007143775	0.997495951	1.006169118	0.998821572
YLR131C	0.996471232	0.999177357	1.002127512	1.000760943	1.00187866	0.994918114	1.003375433	1.001680279	0.986591557	0.978603199	1.006810529	0.992062016	0.988673807	1.003471203	0.958080362	0.993049896	0.99418792	0.996783841	0.996240071	0.99876595	0.991933956	0.993428946	1.001369876	0.988466283	0.997912843	0.99838664	0.998039367	0.99940771	0.994389422	0.995958761	1.002430104	0.99820898	0.994475081	0.979293814	1.002330255	1.002645248	0.995514115	0.998032375	0.998048679	1.012298358	0.998523266	0.996363997	0.997903825	0.989629645	1.00298999	0.998250205	0.997581716	1.004650898	0.994452884
YLR256W	0.99830126	0.99783625	1.002866354	0.993825529	0.981216943	0.998361509	0.99803813	0.995846731	0.992865757	0.999795112	0.99648875	0.998690862	1.002382019	0.996802345	0.998386332	1.00338178	1.002856271	1.00178882	0.997124525	1.001063667	0.99846065	0.997746272	1.000910152	0.99955098	0.995586403	0.999540024	1.001370853	0.996929146	0.997862846	1.000146725	0.99985331	0.998534472	0.997445253	0.995458937	0.997683616	0.99863447	1.006161592	0.987931293	1.00071742	1.001322051	1.001968901	0.995271381	1.000673229	1.01027489	0.998298395	0.998047383	0.997888631	0.996640892	0.999762858
YLR451W	0.99620029	0.999323908	0.997515039	0.98160844	0.980585909	0.997345081	1.002418522	0.9916066	0.982731583	1.02514534	0.976214532	0.998360962	1.001239325	0.979150547	1.012182773	0.991605242	0.99531712	1.000045475	1.00134839	0.998802575	0.998137797	0.99786074	0.995123569	0.993076305	0.99591791	0.997544672	0.994290742	0.997660998	1.001486409	1.001343982	0.992578113	0.999819475	0.998178135	1.009944674	1.004623209	0.99667106	0.990278271	0.97376451	0.999151709	0.980556122	0.993076981	0.98730108	1.002394391	1.005912315	0.999026786	0.995223125	0.997665119	1.001622218	0.997849307
YML007W	1.007146727	0.993765303	0.99730123	1.001211073	0.990944825	1.004766604	0.995390091	0.993236171	1.006558015	1.029496191	0.988553741	0.99872804	1.004383775	0.995180593	0.988134239	0.985491993	1.011201522	1.003610396	0.99759113	0.997396374	1.004839513	1.005741284	1.005728926	1.001393014	1.008124102	1.003134225	0.996603323	0.996805982	0.99869448	1.006842685	1.002880181	1.000805646	1.009409667	1.03520145	0.998717221	0.992364988	1.004781236	0.998252335	1.001456283	0.999157332	1.003149433	0.993380574	0.994801286	1.001426062	0.996819878	0.998097403	1.000164006	1.008110423	1.002471014
YML027W	0.997693274	1.001538623	1.005501499	1.00200366	0.999099157	1.000757939	1.003700036	1.00111453	0.998363606	1.004029735	0.982193746	0.999521183	0.999312392	0.994254618	1.005932204	1.000217298	0.998753159	1.00193369	1.000824861	1.00115349	1.00056638	1.003479495	1.001435031	0.997291168	1.004434783	1.004036728	1.000380997	1.002255007	1.003816673	1.002949461	1.001426273	1.002812241	1.003893018	0.993328366	1.001166432	1.006038967	0.996846784	0.985123733	1.000862905	0.995386079	1.003017714	0.999732154	1.00721937	1.004317949	1.006342983	1.001588662	1.002768434	0.997371247	1.00045658
YML099C	1.002159824	0.987950437	0.972576532	1.007228361	0.958061479	1.008503867	0.984218875	1.000602783	1.034860377	0.966786919	0.987962831	0.982785269	0.999452674	1.002318735	1.006139383	0.974126644	0.993445311	0.993503054	0.995304986	0.966642342	1.001706177	1.00622087	0.990065135	1.021034094	0.990997083	1.001150007	0.99012869	0.994948479	0.991677097	0.982990344	0.994668323	0.990760306	0.984698543	0.998692115	0.981165339	0.982864986	0.987479302	0.993517518	0.994153182	1.04363267	0.997831625	0.967300222	0.984784875	0.968105686	0.982891912	0.990866643	0.989578907	1.000051685	0.991914205
YMR021C	0.987740884	0.978221654	1.004257324	0.987807051	0.998858908	0.976993226	0.998162362	0.997115614	1.01382498	0.983508337	0.973977839	0.991922817	0.991286403	0.967089612	0.994951643	0.994519718	1.003115449	0.989651222	0.998965465	0.995776598	0.988464087	0.977982628	0.997451282	0.989030155	1.004340353	1.004516732	0.989577558	0.999458183	1.001809871	0.995794188	0.992510398	0.998937562	1.010964417	1.00956303	0.997480843	0.993807281	0.95660826	0.953600179	0.982921727	0.972856208	0.986518382	0.986122327	0.988885581	0.971269976	0.998288908	0.98252699	0.995866274	0.972932815	0.993869157
YMR042W	1.01808103	0.985781786	0.993230921	0.989033675	1.068219824	1.014491761	0.978229936	0.965043643	0.908208639	0.972263043	0.990830396	1.033542408	1.001382579	0.900219295	0.940574536	1.040819784	0.998035202	1.013815062	1.000511882	1.00530821	1.015754506	1.01640219	0.988021478	0.946096078	0.999194261	0.985812699	1.008121205	0.982858706	1.003807439	1.01897244	0.972986176	1.003507534	1.020506234	1.080820353	0.976609712	0.964807187	0.926847902	0.885683274	1.011643873	1.008719202	1.014167571	0.938782349	1.004936925	1.061675241	0.987639602	1.005447916	1.001238266	1.05800489	1.007889273
YNL068C	0.998161899	0.999099693	0.996176505	0.999004869	0.994518153	0.987625711	1.004189116	0.99688554	1.01565509	1.001796307	0.997881441	0.997173417	0.99250407	1.00821352	1.002500408	0.99690866	0.992061393	0.993547419	1.001178202	0.998859495	0.994907174	0.994973638	0.995546353	0.995743538	0.999788293	0.9985672	0.995614715	1.001164204	0.998261295	0.99753461	1.001448961	0.999021427	1.004858324	0.978920447	1.001750562	0.998149968	0.988716911	0.981225096	0.99644145	0.979726777	0.992775017	0.996605614	0.997960522	0.993318127	0.996175565	1.00129313	0.999499087	0.993872637	0.998762534
YNL314W	1.003087232	0.997771217	0.997518494	0.985936331	1.021275574	1.005335657	0.994904108	0.993895568	0.990679615	0.994775564	0.983416159	1.011365505	1.016340293	0.996945299	0.954963516	1.01347583	0.98908819	1.009134184	1.000487331	0.999664684	0.998883775	1.007649661	1.004318506	1.013103268	1.004619744	0.999778521	1.003876108	1.006809885	1.005218939	1.006017109	0.993507645	1.003992144	0.970523297	1.05633496	1.001803914	0.996395694	0.989577385	0.977681093	0.99868769	1.017739918	1.011578059	1.000645532	1.002382238	0.995252458	1.006893453	0.99147988	1.006326113	1.005384489	1.006951534
YOR028C	1.006450394	0.998372496	0.989562526	1.003078506	0.989270437	1.004396964	0.996693402	0.99711036	0.998231702	1.01260907	0.995407529	1.001344379	0.999909622	0.995082323	1.039753538	1.00967926	0.995055235	0.997169423	0.997990282	0.998636931	1.002717949	0.998616256	1.001998391	0.995534466	0.999085494	0.997298202	1.000447364	0.99187432	1.001794559	0.998803282	0.998826193	0.990855027	0.995249391	1.015728075	0.995160652	0.991759387	1.005565383	1.008022346	1.003304807	1.001550966	1.00032369	0.997294742	0.992509874	1.000937147	0.991135643	0.991851336	0.998498726	1.011157971	0.99872271
YOR032C	0.983692823	1.012566426	1.0180687	1.00575499	0.99956075	1.004066424	0.989370063	1.00650674	1.018845945	0.963154315	1.004716961	1.002773454	1.004629903	0.992636312	0.985871373	1.003222227	1.003133518	1.011570948	0.995505316	1.036649738	1.021497654	0.994165674	1.00506263	0.997404799	1.00030613	0.995724323	0.997154703	1.024851274	1.009824423	1.010732977	0.971901382	1.021340298	1.001817574	1.007509149	0.997987658	1.002331003	0.998205622	0.978227094	0.998410186	0.971980068	0.997400581	1.032589037	1.005718732	0.969431075	0.999977554	0.986558474	1.004214538	0.976747295	1.006331047
YOR344C	1.003784033	0.989591243	0.992848054	1.01657996	1.006143024	1.005860202	1.00109962	0.994382028	0.998437564	0.994523176	1.03594932	0.993553281	0.99482322	1.044727225	0.975619156	1.001584085	0.996021981	0.997000062	0.99612576	0.996259829	1.000384727	1.002063695	0.987640053	1.023198285	0.992650849	0.996726585	0.999523803	1.000032832	0.997476059	0.994021218	0.99542316	0.998198533	0.996775519	1.005272676	1.002531226	0.986064524	1.019085415	1.047710475	0.994639837	1.026458664	0.998771178	0.981107249	1.000712483	1.021241081	0.99620798	1.017501749	0.99064742	0.971643725	0.99548768
YOR358W	0.993846427	0.998246886	0.964500385	1.007634174	0.981385811	0.998430284	1.00534146	1.001981747	0.947734216	1.056312628	0.977387231	0.988838194	0.991445263	1.037615146	1.026298752	0.960551103	0.989216179	0.990815235	0.996987953	0.979368056	0.99608061	0.982017758	0.986471114	1.036691819	0.979033844	1.022677739	0.989870826	0.985258665	1.000515648	0.971753584	1.007397236	0.981916904	0.974792133	1.010819906	1.000002518	0.98371014	1.047648771	1.041675382	1.015189899	1.055411482	0.992761898	0.993857424	0.984973115	1.031281095	0.97813085	0.980011663	0.815316053	1.045731116	0.988388863
YPL038W	0.987874059	0.997931817	0.999393543	0.989428792	0.983709706	0.992156883	1.012399381	0.998252397	1.016467519	0.929826819	0.971025883	0.998275676	0.988090282	0.970043312	0.953984503	1.004783426	1.013220501	0.995873647	0.981061793	0.99267809	0.993067935	0.989024704	1.017270428	0.986893158	1.001466269	0.997460069	0.971230326	0.988047012	0.986722557	0.993246892	0.991186569	1.004953041	1.00229217	0.838612603	1.012476508	1.000267432	0.963850491	0.979935819	0.994007512	0.979316224	0.988787581	0.999938404	0.98732927	1.025497329	0.989298357	1.020226143	1.003471379	0.961715182	0.98986341
YPL089C	1.000575879	0.998091162	0.994079962	0.998681455	1.002474173	1.001357695	0.998173411	0.998596809	1.020734712	1.00406945	0.990889701	0.998789855	0.995137642	1.001744932	1.009569264	0.997294279	0.99236041	0.996429033	1.001678449	0.997751163	1.004510721	0.998971209	0.992416565	0.99457278	1.000678821	0.998889998	0.989600642	0.998132598	0.999542475	0.997924177	0.996795135	1.000339946	0.998101937	0.996353816	0.998174136	0.997204782	0.996239076	0.970974071	1.000179325	0.993508528	0.996186849	1.001063872	0.996953675	0.991402004	0.997658191	0.998293499	0.998174442	1.005421443	1.000005041
YPL139C	1.018587	0.967882956	0.967683536	0.962044241	1.021429659	1.063310963	0.964934543	0.964492924	0.847296097	1.010751761	0.98864887	1.028944131	1.010674926	0.894957632	0.977769663	1.048717469	1.065443655	0.995302484	0.991484544	0.98605546	1.010991856	1.021475729	1.008693896	0.936485883	0.977234985	0.981764596	0.985116533	0.965308324	1.004050479	1.006639694	0.946077888	1.002809067	0.989375617	1.096694404	0.964063599	0.960155874	0.942905684	0.948930914	0.985758278	1.036268935	1.026050637	0.941495762	1.002355376	1.052943476	0.983835692	1.023021914	1.000467007	1.062567968	1.007559834
YPL177C	0.980791054	0.986130175	1.011151493	0.998016758	0.874156724	0.98882722	0.983035655	0.995264654	0.935601557	1.040125928	0.955754349	0.992427655	0.999325685	0.837458347	0.910395237	1.080908172	0.967472812	0.996243181	1.00514292	1.001150289	0.99400209	1.005496287	1.005486095	0.925274233	0.981450531	0.998148232	1.002422052	1.008582116	1.006149781	1.019958139	0.966314558	1.006327317	0.965640923	0.948290525	0.998155478	0.997103014	0.902040411	0.953251775	0.984155785	0.95485556	1.005277121	0.97350537	0.992108335	0.956217464	1.003291656	0.99657166	1.001631529	0.912840042	1.012811317
YPL248C	1.003005527	1.002004315	1.00485246	1.007785614	0.99793189	1.00347787	1.001803826	1.003319216	1.002968135	1.002790919	1.010813826	1.004428148	1.001887286	1.007427711	1.02253084	1.000293482	0.999176184	0.998856922	1.002148897	0.999031148	1.000369324	0.9997862	1.008470684	1.005151595	1.008320486	1.001200487	0.990263345	1.002193757	1.004372743	0.999492609	1.001079451	1.001334479	1.00647073	0.993318185	0.999954307	1.005097442	1.009571161	0.997896828	1.00008548	1.017865243	1.001065803	1.000745309	1.000639143	1.009479003	1.00677824	1.004401975	0.999254782	1.013952421	0.997550257
YPR065W	0.998555822	0.981581038	0.960832513	0.968310315	0.994440234	0.982822375	0.99133427	0.973893483	1.087682131	0.986223885	0.923412624	0.999952218	1.012212503	0.999393875	0.987237932	1.060061405	1.072735107	0.999263647	0.9982739	0.992606577	0.991888462	0.985389205	1.002145659	1.013674262	0.973981939	0.976474254	0.990026606	0.969224032	0.990513938	1.00167622	0.995846981	0.981721417	0.924777675	1.067655067	0.9899391	0.974281128	0.989888132	0.98569679	0.991481311	0.950262375	0.989134816	0.994066427	0.971887856	1.00931126	1.009181196	0.967709837	1.008654168	1.019675145	0.98884584
[truncated: 131 more columns]
