# Supplementary material for: Inferring TF activities and activity regulators from gene expression data with constraints from TF perturbation data
Source: Bioinformatics. 2020 Dec 22;37(9):1234–45. doi: 10.1093/bioinformatics/btaa947 (PMC8189679; doi:10.1093/bioinformatics/btaa947)
Supplement: btaa947_Supplementary_Data [file btaa947_supplementary_data.zip › S17_50-TF_TFA_values_optimized_with_DE-PC-TFKO_on_ZEV.csv]

	YAL051W	YBL005W	YBL008W	YBL021C	YBL103C	YBR083W	YBR182C	YBR239C	YBR279W	YBR289W	YCL010C	YCL055W	YCR065W	YCR081W	YDL005C	YDL020C	YDL042C	YDL070W	YDL080C	YDL106C	YDL170W	YDR034C	YDR043C	YDR079C-A	YDR096W	YDR098C	YDR146C	YDR213W	YDR216W	YDR223W	YDR253C	YDR259C	YDR310C	YDR392W	YDR421W	YDR423C	YDR443C	YDR448W	YDR451C	YDR463W	YDR480W	YEL009C	YER028C	YER040W	YER045C	YER169W	YER174C	YER177W	YER184C
YBL021C	0.884537268	1.028540453	0.967799543	1.081321429	1.021025464	1.09381267	0.998221518	0.977159939	0.98751951	1.042201594	1.0372804	1.033183435	1.020566921	1.035730347	0.921569464	1.044914962	0.950457848	0.940159781	1.043194008	1.036641295	0.929464026	0.928460234	0.996913974	0.926165153	0.998581126	1.05520147	1.026864653	0.978731399	1.087956784	0.92506209	0.916103591	1.071767526	1.018469967	0.979576477	0.971009707	1.006593381	0.99313799	1.064678247	1.025563392	0.928059849	1.184606293	0.851121461	1.000934327	1.475751251	1.051069213	1.138956269	1.029940099	0.965811616	1.024984395
YBL103C	0.974219502	1.021886014	1.08671556	1.026007714	1.105852096	1.047673281	1.081509821	1.044548164	1.040404445	1.015569646	1.050060737	1.041458652	1.013634708	1.02019941	1.036958361	1.088645935	1.09065362	1.105015839	1.067258055	1.01702283	1.096289128	1.025355104	1.041605673	1.01082006	0.979658012	1.038453807	1.128249975	1.049425519	1.020153313	1.002782549	0.954620911	1.014387003	1.039089849	0.94989647	1.070882743	1.043542342	1.053296886	1.068986885	1.034734752	1.016694917	1.033224715	0.922839917	1.041662858	0.145815575	1.127764101	1.040018445	1.007176551	1.013485127	1.046884985
YDL020C	0.490049713	1.021256989	1.051491161	1.236047394	1.186858823	1.095258345	1.097862628	0.77305596	0.653744819	1.035039257	0.746912818	1.300723135	1.049899104	0.956059064	1.003630195	1.77396311	1.113783326	1.293336954	0.934732396	0.730584521	0.757638628	0.688684147	1.170784785	1.292630202	0.735509418	1.075086484	1.498031784	0.830224117	0.952996341	0.72111424	1.014024425	1.386613048	1.069267528	1.03542803	1.017359809	1.127707899	1.307187789	1.070366027	1.073570581	0.833000016	0.972696123	0.066898247	0.612927833	1.606719607	1.362367667	1.216406618	0.989694986	0.822476569	0.78137244
YDL106C	1.086954724	1.080761774	1.021429958	1.080332933	0.9719007	1.059703101	1.044827049	1.114411312	1.037481854	1.115975646	1.126015649	1.058886507	1.020180836	1.083985386	1.06079821	0.994677485	1.1332527	1.038608043	1.060092475	1.387885294	1.118999476	1.153858378	1.046337803	0.998423999	1.052088434	1.050094088	1.090264179	1.027431378	1.008875265	1.002631842	1.045966404	1.067920616	1.108867405	1.102042466	0.977361437	1.04904941	1.037322732	1.152524689	1.019664744	1.016158309	1.073075636	0.983487728	1.027817762	1.021661079	0.970977095	0.934754217	1.075148847	1.089763322	1.06056304
YDR096W	0.0001	1.269455939	0.647211798	1.60592212	3.216808398	0.993875728	1.078453613	1.561244797	0.450848933	1.799360636	1.37256048	0.940167166	0.427745995	1.009879222	0.000275853	1.603857519	1.013137022	1.3696421	1.205961529	2.063917646	1.979640009	1.892566596	2.051961833	1.320484143	2.545986787	1.634821742	2.294812353	1.365722452	1.388764878	1.871266251	0.104159278	1.59428366	2.179102486	1.830478543	1.581269799	1.384982823	1.632586586	1.4100107	1.522146227	0.737544517	2.181738663	2.05143134	1.766842791	0.00010003	0.33393867	0.563258512	1.374482743	1.380433066	2.023970306
YDR146C	1.025387952	1.06296827	1.050329992	1.018401269	1.016792307	1.01117333	0.989546869	1.025986945	1.053704019	1.050213103	1.002343621	1.048040199	1.033928587	1.029832005	1.104274884	1.026344105	1.028101532	0.971391363	1.011282658	1.05296401	0.977413031	1.042166978	1.02497201	1.027332446	1.038948527	1.021233813	1.900968466	1.014496792	1.087682707	1.008665006	1.026327091	1.00584861	0.97982315	1.059273978	1.040807725	1.02265376	1.042599404	1.056613522	0.999942319	1.025990613	1.03099125	0.977274079	1.027784569	0.943952222	1.05921805	1.007652593	1.024237656	0.982966163	1.004652814
YDR310C	1.021350887	0.995819779	1.015672265	1.029728666	1.014556867	1.000167219	1.016455246	0.981621513	0.959963636	1.042297647	1.023512623	1.037333028	0.99404198	0.995780856	1.048837401	1.015779707	1.0169503	0.94831248	0.999031862	1.000555426	1.016480401	1.026542841	1.001910439	0.976499561	1.026973516	1.030233599	1.002515856	1.009194173	1.002985913	1.015255779	0.983329495	1.013121798	1.105799719	1.010474493	0.964113251	1.02228685	0.974377035	0.983933799	1.037974191	1.005364747	0.996305818	0.963847269	0.983497938	1.020079271	1.082798375	0.999953963	0.976968102	1.011805322	0.996208007
YDR448W	1.124590656	1.021565376	1.045071381	1.025538424	0.974270906	1.051535188	0.99260342	1.051411148	1.080345122	0.999109664	1.054460123	1.021973722	1.025549859	1.028718352	1.015977096	1.03693636	1.060276647	1.052007713	1.020655338	1.0296415	1.034895576	1.101755517	1.032454155	1.041779706	1.012821817	1.010257422	1.060761025	1.05675634	1.022127569	1.053421472	1.02664481	1.023512968	1.023347262	1.033298642	1.056586102	1.034789327	1.028968539	1.058655417	1.033130912	1.025253341	1.0367728	0.850010559	1.012314433	1.061533186	0.992436924	0.996088443	1.02658591	1.025831131	1.033113114
YDR463W	1.287781639	1.028078363	0.953724247	1.000922958	0.991554979	1.019703257	0.992069738	1.051968875	0.981732864	1.00460917	1.024871937	1.029393631	1.010135336	1.013695469	0.955282237	0.985025995	1.059651207	1.038670885	1.030390224	1.014069072	0.975922544	0.862347738	1.053972398	1.008848664	1.057462009	1.026189678	1.009650511	0.98419889	1.02475706	1.027432948	1.019498295	1.029356353	1.003021821	0.953801719	0.986430207	1.023134391	1.007874574	1.024540131	0.991480354	1.010961632	0.977207436	1.012381289	1.117572729	1.142898682	0.912792425	1.030076277	1.024172061	0.936789163	1.052850815
YER040W	0.873723331	0.985677996	0.974359158	0.969523611	1.023692809	1.009343354	0.968841694	0.952254336	0.966756266	0.985583339	0.98988186	0.987595186	0.951606986	0.990789546	0.983889074	0.985463758	0.934257344	0.995911251	0.945067983	0.961322418	0.973287222	0.992520832	0.994502077	0.89953278	0.945926392	0.948106568	0.906843734	0.956645191	1.033603735	0.941527637	1.009700757	0.948072387	0.976422208	0.987374777	0.987885624	0.96155965	0.971665354	0.967478016	0.96593368	0.949119112	1.016352304	1.143270106	0.99303903	1.074818732	1.016763763	0.926265573	0.945779298	1.006661375	0.909649227
YGL035C	1.347028561	0.874703612	0.894033644	0.924847305	0.599106088	0.965188292	0.922199797	1.04865852	1.085558268	0.793005407	0.98460978	0.940555169	0.968499006	0.985253482	1.038505828	0.991368732	1.128145026	1.014209692	1.031412491	1.031758343	0.907284918	1.064982065	1.038577208	0.907177605	0.848872685	0.964281095	1.024677816	0.966100154	0.843548872	1.026710518	0.989486639	1.04976433	0.954964241	0.835144714	1.062506882	1.006047388	0.92476256	0.940816596	0.917725433	0.951268947	0.883033957	1.38537361	1.158187674	1.188030619	0.790043683	0.978412237	1.032130776	0.844674675	0.985127931
YGL071W	0.98284297	1.007186371	1.005599744	1.020621882	1.028775622	1.030537223	0.969475333	1.03481356	1.045988762	1.041034676	1.020822712	0.958509942	0.938461231	1.011814833	1.069279704	1.035441834	1.073664245	0.967468508	1.031313088	0.912052847	0.937102926	0.731272306	0.975045595	1.032024656	1.044625946	0.810788909	0.99794969	1.063535431	1.027702296	1.037961084	1.10268856	1.049675207	1.029409261	1.048095273	1.000723508	1.023479969	1.006433954	1.059569895	1.043270249	1.047395701	0.98910966	0.882774004	1.077957486	1.099385473	0.995988572	1.043402137	0.925187068	0.998144487	1.085536418
YGL237C	0.269712482	0.803166525	0.995989253	0.962429661	1.015606602	0.806514698	0.913207573	0.741469263	0.650641503	0.914862258	0.508744081	1.045575119	0.798283193	0.799897696	0.976757599	1.542431469	0.997869365	1.18929354	0.726972834	0.512277578	0.736852692	0.599010323	1.001966993	1.148680874	0.588470075	0.840534208	1.320299704	0.73185058	0.752492134	0.685192572	0.904336523	1.104478838	1.015728252	0.775388879	0.803324298	0.913593354	1.109519314	0.728552592	0.96252536	0.75912126	0.700131416	0.47800697	0.387576272	1.051468087	1.000254383	0.919915855	0.857091018	0.904960507	0.659930905
YGR044C	0.658792806	0.766320551	1.046007471	0.917885734	1.117104833	0.997139622	1.005366173	0.889433405	0.828392024	0.973165526	0.855340719	0.798369434	1.065115699	0.862236702	0.992596522	0.994344882	0.853705547	0.825907606	0.847336533	0.789244559	0.941164311	1.084868963	0.724099151	0.726177467	0.7337387	0.756180438	0.79837572	1.014679288	0.881826975	0.883699718	0.837577995	0.761739457	0.836709243	0.917749603	0.992374688	0.95367877	0.857271147	0.841038583	0.915687309	0.92795073	0.86699215	1.387774238	0.557653833	0.821448724	1.31317737	0.950747419	0.78853645	1.081859066	0.785706736
YHL020C	0.0001	1.071133141	0.783046732	0.938464937	0.898950611	0.751633137	0.854910272	0.876233923	1.051153942	1.134488827	0.944312092	0.948731939	0.743958326	0.966721831	0.73053443	0.829144973	0.749035964	0.849744836	0.92686178	1.233843729	1.19147637	0.898616226	1.173419929	0.772066484	0.813824919	0.932513672	1.08504527	0.634209934	0.638374124	0.811069011	0.973274128	0.976096303	1.198221244	1.13591506	0.982349572	0.976127235	1.086264064	1.103478308	0.867122413	0.675239354	1.131137555	1.447146365	1.077063479	0.37000417	0.959339461	0.850006521	0.882388386	0.864698805	0.812267749
YHL027W	0.933604172	0.975449352	1.025263685	1.017692437	1.02411681	1.022718954	0.940441646	0.972261728	1.010482841	0.943154082	0.984746571	1.025073543	1.030028426	0.986895565	1.013460169	1.046297557	0.977060593	1.034855418	0.987985015	1.002289151	1.050337658	0.915568931	0.91678944	0.980814882	0.958318701	1.013053533	0.981405346	1.009732266	0.979777414	0.967493672	1.095357458	1.052383202	1.024713825	0.961931982	1.017685539	0.994871223	1.019184391	1.022606013	0.99107612	1.017954675	1.006659781	0.882682551	0.958711432	0.984974	1.02331655	1.008059885	0.986994209	0.997498538	0.985486743
YHR006W	1.36576407	1.084087615	0.809148063	1.029635911	0.620609683	0.73548944	0.694571123	0.945185469	1.044513378	1.313180059	0.879759475	0.85925083	1.054113788	1.007878651	0.942657756	0.785285909	0.633300636	0.715679158	1.000507981	1.289877463	0.783899521	1.016371669	1.046014674	1.011243413	1.212943349	1.093213281	0.750269801	0.778978967	0.758168322	0.965269878	1.246913095	1.085238208	0.889555635	1.321479334	0.952841572	0.962480467	0.99561571	1.027708757	0.88092706	0.951340553	0.981776566	0.395741365	1.256985858	2.476355542	0.648333154	1.035883226	1.194881414	1.017189333	0.9912791
YHR084W	1.088308974	1.048130874	1.065713258	1.027401504	1.025285771	1.012567774	0.977736832	0.976247728	1.026287795	1.035345182	1.009198335	0.987940777	0.997708966	0.998130789	1.016047329	1.010740773	0.964139271	0.978098209	0.991523384	1.033257804	0.996404668	0.93920417	0.999191359	1.015599944	1.063968172	1.01275451	1.080552842	0.996771321	1.040594916	0.998814189	1.007545533	0.964538843	0.981661928	1.069759389	0.96173004	1.009994726	1.023617088	1.019847761	0.955981123	0.992545473	1.002205027	0.987365551	1.028124633	0.963254333	1.04737779	1.032588887	0.994904486	1.065299274	0.980888828
YHR178W	1.189069844	1.040138922	1.077979296	1.069439493	1.005762665	1.047772472	1.162260336	1.076416903	1.153020949	1.101419775	1.095402164	1.074732987	1.080927896	1.065597187	1.092663446	1.015263202	1.10504815	1.057682301	1.052832125	1.018026374	1.051420838	1.134731703	1.045256344	1.081736939	1.057110835	1.04417829	0.993680417	1.108609357	1.069312696	1.043571414	1.120090881	1.056759769	1.022319745	1.057957898	1.04326414	1.028808603	1.020951379	1.093062753	1.086186727	1.077746051	1.083379005	1.013274063	1.046748873	1.147762549	1.033347967	1.068733222	1.101793982	1.072425945	1.091260211
YHR206W	1.113584434	0.973806381	1.018378568	1.015507348	1.126452176	1.063063986	1.063456166	0.936204052	0.900577336	1.029709101	1.085381926	1.03471845	1.077230784	0.99638227	1.046295574	1.084321309	0.957777233	1.017147153	0.960440622	1.032316578	0.983044648	0.862991928	1.028966825	0.943279621	0.99365378	1.002031935	0.949381917	1.023625628	1.015425818	0.96096434	0.935847987	0.9865439	0.959190274	0.999678442	0.987970562	1.019990511	1.004208821	1.04701788	0.965656957	1.017999361	1.018331418	1.036753409	0.94385044	0.989820127	1.069304807	1.064523022	0.954367177	0.966326051	0.958485114
YIL036W	1.261786085	1.043533055	1.022886169	1.011102279	0.981286025	1.040909695	1.047409258	1.075652309	1.081258708	1.036667063	1.051160604	1.048540198	1.076167424	1.043612289	1.007268126	1.076978172	1.048482941	1.071643996	1.050196328	1.024328255	0.97035582	1.048472943	1.071818322	1.057496722	1.094671875	1.02490536	1.069544899	1.09115386	1.039703205	1.034897573	0.958572621	1.015465643	0.982304288	0.99716229	1.052726191	1.057665658	1.029274352	1.064828705	1.029640028	1.036224016	0.98823289	1.169647769	0.975278182	1.144905693	1.02897733	1.012492568	1.029215681	0.981781155	1.05225555
YIL056W	0.993590849	1.059823104	1.028153526	1.029161089	1.07136771	1.029677568	1.046979943	1.095620472	1.080831562	1.121605988	1.095088089	1.069717305	1.082684735	1.063939393	1.108571139	1.073509936	1.059147566	0.988140031	1.06981938	1.090965237	1.031861933	1.138615625	1.090568868	1.12692442	1.099431769	1.084920324	1.022158417	1.078712528	1.119818723	1.086170883	1.083794188	1.024814435	1.076906222	1.174007277	1.069861952	1.068955901	1.064974077	1.059875224	1.109580261	1.075487307	1.03352494	1.382169788	1.118138883	1.361359321	1.04489052	1.084775146	1.10324533	1.078114878	1.074492234
YIL131C	0.988479559	1.028030078	0.920004098	1.066511218	0.9072506	0.917517555	0.958876819	0.955581511	0.999613403	0.994354871	0.989569964	0.973548052	1.019488788	0.963548446	0.922395883	0.944720445	0.90876745	0.904056675	0.941068803	0.94821964	0.952574045	1.043607766	1.002430001	0.989562929	1.066326516	0.936936547	0.899528622	0.981522252	0.995338208	1.069736777	0.919809271	1.079323158	0.991714629	1.061962119	0.940155083	0.986146639	0.924891621	0.914210186	0.947292621	1.012792203	1.004337055	1.315422593	0.985297931	2.094359321	0.793044493	0.970822923	0.97800848	1.094828651	0.948027442
YIR023W	0.779961817	0.952692465	0.950234821	0.880461531	0.976483511	0.994365796	1.002985725	0.928736823	1.049482964	0.880165775	0.813072562	0.914892012	0.917523383	1.018179179	0.996711578	0.966556383	1.011544099	1.164647617	0.984487605	0.904655391	0.924772285	1.002286998	0.953904728	1.025336319	0.921167602	0.951229326	0.908927312	0.934173064	0.905993417	0.968529689	1.032909683	1.038029568	0.868205538	0.855654843	0.956292281	0.886875729	0.934284367	0.990127183	1.012955502	1.015143488	0.809991419	0.854323755	0.853101234	0.95240877	0.921247072	1.046105552	1.030331756	0.912824071	0.888652326
YJL056C	1.24378786	0.980526103	1.006845576	1.028182014	1.104732213	1.057146611	1.023367016	1.020933982	1.013745193	0.975528914	1.010965057	1.006585658	1.034853328	1.037952965	1.024951157	1.017908035	0.970448331	1.065578309	1.023280627	0.972852691	1.007450899	0.99567482	1.029532059	1.075618207	1.016763834	1.037939608	1.021311868	1.090398627	1.037055369	1.080511647	0.897778312	1.062188427	0.983593217	0.984170047	1.085516313	1.020318033	1.011133275	0.978565231	1.045773897	1.070249352	0.99175972	1.025965103	1.100454843	1.033489296	1.025248453	1.061748097	1.039495621	1.067341813	1.05440663
YJL110C	0.813847842	0.987573118	0.775245985	0.684803736	1.062957067	0.600567159	0.795443913	1.00607599	1.115579475	0.760570157	1.376411889	0.559516852	0.67705049	0.861624521	0.861126791	0.0001	0.700413158	0.335101497	1.033891759	1.346958775	1.390447562	1.313517623	0.629409894	0.330896614	1.125889372	0.829787211	0.274256403	0.809720289	0.824741902	1.370992753	0.788114443	0.510193481	1.096294882	0.751807588	0.815574334	0.80340336	0.454202478	0.799179454	0.813326432	0.933979675	1.565956089	1.905792262	1.541969928	0.0001	0.591671558	0.717463783	1.077814194	1.265264143	1.149019831
YJR060W	0.964044117	1.013570697	1.033075469	1.042224106	0.984917644	1.038209668	0.988682327	0.981492165	0.990823936	1.004834839	0.986159048	1.007971071	0.996787316	1.01396409	0.980601221	1.015544075	1.001662914	1.047952194	0.990765714	0.982953842	0.994663899	1.06066889	0.98538775	0.979947947	0.946401449	1.011957272	1.039234738	1.001236137	0.976939376	1.022599284	1.005059032	0.990258536	0.988202721	0.972014217	1.012261084	1.008789367	1.026007985	0.987090409	1.005846068	1.008653168	1.015330466	0.166753291	0.961269617	0.953874346	1.010696776	1.031458558	0.987087417	1.045758795	0.978054611
YKL038W	1.199246553	1.034172539	0.987889168	0.93980861	0.879414893	0.987155918	1.122113755	1.018428043	1.011749485	1.093112553	0.94778634	1.009887747	1.056337879	1.025062186	1.189902072	1.028919939	1.036335106	0.965549461	0.95289132	0.997486999	1.013540429	1.126224706	1.007299692	0.917243149	0.960596106	1.016354825	1.066133754	1.058534106	1.020513163	0.935588797	1.096827119	0.96174127	0.96702171	1.093855349	1.067136198	1.018030033	1.011114712	1.110880866	1.016324029	1.051360866	0.970973198	0.853869223	0.855004324	0.95379539	1.1510467	1.061019546	0.966339955	1.053182542	0.993427918
YLR014C	1.334615388	0.988572017	1.054091901	1.042486482	0.905231501	1.005494935	0.987950578	1.070205111	1.013008549	0.902320909	0.955854019	0.984355175	1.049998988	0.974000219	0.983471595	0.887234157	1.132832423	1.030607402	1.074859841	0.991186252	1.031433627	0.928995089	0.903416244	1.040454721	0.970772732	1.076213722	1.205850646	1.000097239	0.897591274	1.056532664	0.97694209	1.14298511	0.952885178	0.906288659	0.936208717	1.029034143	1.003983814	1.049736885	0.98473941	1.044221587	0.93508556	0.232742193	0.883291525	0.4576041	0.911249691	1.13672478	1.038196188	0.93091381	1.185245605
YLR098C	0.969120549	0.985391476	0.998225957	0.949220469	1.089651203	1.025510244	1.052648847	1.021811475	0.990468369	0.977621532	1.022261877	1.041176247	1.014556658	0.984072606	1.02369319	1.020234447	1.067508525	0.970956953	1.005121301	0.881499952	1.010078126	0.913852418	1.027149331	1.073307591	1.023286512	1.003280154	0.992857617	1.067780033	1.078111359	0.984184751	0.992465997	0.999368125	0.991152866	1.029917452	0.9943724	0.995360431	0.968457405	0.994633434	1.033059337	1.031306017	0.987913059	1.621835794	0.992870077	0.922673848	1.080426835	1.050994285	0.984499468	0.99825302	1.043955439
YLR131C	1.03094041	0.994994522	0.979029862	1.003129902	0.985953458	1.012218487	1.009005027	1.012798258	1.004293631	1.025430154	0.966273555	0.995925182	1.015689916	0.997841452	1.0191994	0.977948778	1.011726957	0.981863764	0.988884511	1.015396823	1.006148377	1.007343101	1.013852827	1.001036321	1.020335175	1.007665699	1.036143243	1.002155046	0.992750962	1.012465733	1.056590084	1.001958357	1.028835264	0.989384921	0.995689403	0.995221821	0.995039535	0.970714551	0.991891122	0.990720897	0.983596941	0.902683184	0.974054199	0.983904436	0.946870263	0.973970473	1.020538328	0.995624838	1.005400683
YLR176C	1.035320635	0.996301657	1.03938835	1.000030098	1.03383886	1.019885797	1.017662741	1.029280948	1.021280544	0.972451685	1.050827145	1.029601486	1.061081227	1.016486194	0.996656998	0.967088571	1.021239127	1.003104773	1.045700637	1.031738427	1.011813608	0.99135489	1.079375029	1.038104916	0.993446382	1.003632999	1.003844263	0.984118531	0.979555913	1.032055316	1.004022124	1.014042966	1.032332785	1.029366909	1.007123097	1.006289477	1.035649713	1.022012299	1.037392476	1.044039249	1.001141164	1.096013257	0.97460822	1.018398814	1.026800241	1.03776003	1.020093944	0.957230557	1.009991255
YLR256W	0.980652123	1.073704147	0.995241009	1.061679717	1.082116175	1.060386934	1.095580703	0.926756653	0.872197113	0.982586484	1.093206516	1.087704483	1.095298871	1.011254417	1.047067682	0.99021118	0.961398283	0.928385826	1.042519118	1.092392212	0.961496186	1.005261443	0.994816111	1.04710495	1.019748054	1.064347827	0.91803034	1.041420786	1.030362824	0.955791737	1.035679985	1.029004144	0.926194476	1.18094574	1.094152894	1.086763694	1.050381575	1.088271246	0.985011169	0.980130404	1.01827255	0.854116798	1.103348334	0.9233974	1.226904048	1.10366185	1.01350654	0.902097544	1.005077769
YLR266C	0.704139589	0.920810055	0.857805846	0.985909291	1.024284981	0.834261442	0.880913144	0.897777353	0.940785243	1.168569249	0.825612484	0.862816917	0.874465725	0.91512417	0.912975645	0.818416739	0.769653915	0.7671834	0.920731243	0.922338118	0.966820273	0.850543889	0.943521927	0.853020923	0.973009246	1.01623926	0.937116499	0.873483442	0.903574543	0.915731386	1.008068062	1.025499351	0.981860159	1.050036954	0.867772076	0.882249148	0.914946644	0.884127247	0.953453178	0.941809154	0.904532138	0.887254378	1.131743702	1.007006836	0.924033387	0.975155667	1.00323927	0.912425572	1.042275023
YLR403W	1.17071911	1.011440309	0.997134174	0.980761157	0.987468122	1.013541265	0.994878724	1.055608324	1.038535085	1.024758349	1.025404332	1.00032228	1.014168562	1.011457055	1.003861982	1.003424042	1.029802863	1.016559861	1.027876444	0.997891533	1.002661498	1.050615931	1.030309741	1.030067643	1.033646834	1.008956402	1.046838775	1.04068532	0.998127641	1.033703626	1.001256821	1.019663306	1.016577439	0.994234936	1.017015602	1.023974996	0.998138106	1.009716244	1.025028225	1.005187406	0.980925195	1.088893009	1.012547493	1.08262093	0.955379586	0.985828615	1.042127431	0.991922407	1.036931463
YLR451W	1.102482485	1.093804008	1.018234134	1.013084849	1.109805371	1.042803751	1.084499067	1.086106493	1.036192702	1.122742831	1.124029839	1.107151252	1.023348092	1.0316972	1.050590231	0.945913021	1.108322592	0.958999749	1.02160222	1.057717776	0.986778469	1.080340035	0.994841874	1.054935454	1.075958082	1.003122987	0.932317247	0.986911595	1.067683641	1.004157371	0.94624202	1.005184171	1.017408151	1.137238577	0.968642642	1.016710688	1.017980106	1.169539412	1.01660143	0.973160466	1.058877241	1.41469655	0.933251287	0.942272757	1.004727835	1.021925076	1.013536256	1.038536746	1.057096828
YML007W	0.685041951	1.107502577	0.993224226	0.9915777	0.970839911	0.967710042	0.951891838	1.040987442	1.041250744	1.0653953	0.986711562	0.963093356	0.946225525	1.01188812	1.019024025	0.927690833	1.024735727	0.891364082	1.016360813	0.98095976	1.036163187	1.128049791	0.987717886	0.979460536	0.949266804	1.023163098	1.090431657	0.957508138	1.0216884	0.979410439	1.131800878	1.050312231	0.989526502	1.080796733	1.020803323	1.0276587	1.015181867	1.041101693	1.039488958	0.988866289	1.008381831	1.083390681	1.016635904	0.847453994	1.062097134	0.945343303	1.051258032	1.06642428	1.03713447
YMR016C	0.868403416	0.968516059	1.036603742	1.060953423	1.168602246	1.020842936	1.156948577	0.996849133	0.893384088	0.951253461	1.027829895	1.010347424	1.007623397	0.983611832	0.989031133	1.096239842	1.033233285	1.108940001	0.973097277	1.019079771	0.977560882	1.009418329	1.029871387	0.879845597	1.065795153	0.989914158	0.913627772	0.978201781	0.991838531	1.000577118	0.894974092	1.013220355	0.989309767	0.96970448	1.047579745	0.991541808	1.01548831	1.036695419	0.987796303	1.053562926	1.073273472	1.12584363	1.118870201	1.100915145	1.008120959	1.021532969	0.958920943	0.982478538	1.056473084
YMR021C	1.060466373	0.98809068	0.917154887	0.922022984	0.906195883	0.937204016	0.970428832	0.963843051	0.95891223	1.008119881	1.002275337	1.006330868	0.955548761	0.948795471	0.899677374	0.956420717	0.977089994	0.976872875	0.947231926	1.008341201	0.886586823	1.113694664	0.988051285	0.945779659	1.010515567	1.01437475	0.94917358	0.90670527	0.988473262	1.006545883	0.805467206	1.106143405	0.91433505	1.006998304	1.039668384	0.98295979	0.939322678	0.946327629	0.89522317	0.908578403	1.14680091	1.046330317	0.928122426	1.137426938	0.984088378	1.015781101	0.986570089	1.102259039	0.969173791
YMR037C	1.203875047	1.441652794	1.273961159	1.295764881	1.182812726	1.187081213	1.428548897	1.215452892	1.46980863	1.602790187	1.382460286	1.327980559	1.331115583	1.281329045	1.130736479	1.273379955	1.310330317	1.444575378	1.234144693	1.446103146	1.191890184	1.247299051	1.390756072	1.025596814	1.262775676	1.250377723	1.152177528	1.166115648	1.039890015	1.177288403	1.387009716	1.283858352	1.204036983	1.26185922	1.197968889	1.206721151	1.309909665	1.639381274	1.183739412	1.204660857	1.475296154	0.499320006	1.251435976	1.356349377	1.147558985	1.439893904	1.261750784	1.249310084	1.241021638
YMR070W	1.12429613	1.05669128	1.036423612	1.016751707	1.04001587	0.950253722	0.99876575	0.979407222	0.934094977	0.925922545	1.093274914	0.96768917	1.035458093	0.944767589	1.023185231	1.007705602	1.061370836	0.889727983	1.065605532	1.018319979	1.024440165	0.986315265	0.968022588	0.962039883	1.0776198	1.031927653	1.125003238	0.908973405	0.982517079	1.035757122	0.938416403	0.999695744	1.037576148	0.914315171	0.87596897	1.076966749	0.985648604	1.015587475	1.030099614	0.940643748	1.055866938	0.961731934	0.975839125	1.123800714	0.988204839	1.017313283	1.052419057	0.940630377	1.046741492
YNL167C	1.203224523	1.023109343	1.036812191	1.022596844	0.976726326	1.057273177	0.987298931	1.050005942	0.901363466	1.046400088	1.016572468	1.00294608	1.09066549	1.050332425	1.031295899	1.159425558	1.062336971	1.090618957	1.028653664	1.118248417	1.027853297	1.12024994	1.193263999	0.975052396	0.977907294	1.041536107	1.066085995	1.108864228	1.019064181	1.054806089	0.841763322	1.083951808	0.991208286	1.002169075	1.012636728	1.040210293	1.026000263	1.024717734	0.997371725	0.961885014	1.030896547	1.006953991	0.821313255	1.237886145	0.843101102	0.983515422	1.036941335	1.086352134	1.090191145
YNL199C	1.117070198	1.008238099	1.00054461	1.009917325	0.964566751	0.95149063	0.962856914	0.96727271	0.969509139	1.038643089	1.032936166	0.921758675	1.029549914	0.991998224	0.979821347	0.997648405	0.931129831	0.991981066	1.047812437	1.054626113	1.029363081	0.976710936	0.988856033	1.03634003	1.000538666	1.027938471	1.06279733	0.966383925	0.948810251	0.980151451	0.954687288	1.048527647	1.008386894	0.995648054	1.007237275	1.013315682	0.982211467	1.011863933	1.017989608	0.972624647	0.931565986	0.852647287	0.975904595	0.829716637	0.896672756	0.996232913	1.023129317	1.065185113	0.989017072
YOL067C	0.791033232	1.037848948	0.988134313	1.040515756	1.676403654	0.986105192	0.975071238	0.988161543	1.021832564	1.024990845	1.005118207	0.992746712	1.002569141	1.006183673	1.042204068	0.958345388	0.949018368	0.869376122	0.950720222	0.95620912	0.975460628	1.181803193	0.967867	0.976726294	0.998260137	1.010982467	0.867041218	0.956418916	0.992661201	0.98641303	1.185505309	1.046103556	0.998667782	1.104363	0.928714672	0.955378276	0.969775597	0.980126031	1.023874779	1.00442258	1.019510794	0.755695244	1.05609351	1.589400513	0.820035415	0.902158588	1.038175961	1.009370657	1.002019965
YOL108C	1.652175628	0.946218043	1.129445316	1.031942101	1.045311618	1.138793633	1.084939779	1.064640021	0.990317012	0.918638464	1.028225101	1.028248366	1.165997905	1.015392752	1.173477575	1.103150336	1.163876411	1.090642679	1.046389753	0.868952923	0.878114238	1.055707337	0.878685949	1.143834139	1.127351608	1.048796522	0.940622375	1.223051267	1.225989174	1.105360453	1.085377428	1.021003849	0.872849417	0.922876947	0.992174633	1.008908966	0.943780338	0.959722564	1.078764954	1.218501421	0.909220552	0.67395156	0.957129546	1.375980237	1.011788994	1.102619404	1.080727041	1.07339922	1.121611747
YOR028C	0.647631612	0.925468926	0.930306024	0.837037461	0.873445244	0.890131173	1.011395218	0.777811423	0.770045104	0.763855505	0.831593456	0.965847677	0.912189784	0.898999845	0.965463656	0.93428941	0.771156393	0.712539124	0.696354261	0.617110353	0.801411323	0.65375226	0.849358388	0.689996612	0.561920688	0.75271085	0.718310436	0.895393796	0.823002905	0.594253675	0.750657015	0.654712316	0.602406034	0.81107423	0.829719044	0.832607619	0.853661024	0.936824483	0.716228584	0.795697984	0.788335872	0.848275455	0.568520152	0.712078377	1.138504269	0.914872846	0.660934101	0.757858076	0.767398686
YOR140W	0.213215654	0.966470767	0.950838345	0.881119329	0.911121538	0.871495387	0.794120114	0.80536661	1.027573031	0.804404474	0.852417611	0.966811102	0.816498462	0.944089266	0.890772547	0.529995625	0.647780185	0.874750238	0.919431608	0.780749082	1.16747572	0.743408062	0.813452498	1.072311342	0.876523646	0.878211378	0.901269687	0.576729622	0.813974592	0.835142431	0.865541502	0.839340843	1.169235248	1.017967534	1.071103252	0.94727129	1.006060569	0.743811794	1.011576903	0.886368582	0.967474939	1.167790036	1.234173822	0.54229745	1.375376872	0.77303663	0.844006366	0.900991708	0.63445075
YOR358W	1.545843735	1.110645481	1.057808454	0.985885953	1.077618911	1.17403076	1.118355486	1.237471152	1.257486659	0.985999603	1.308996673	0.971326582	1.112327401	1.121918066	1.071750687	0.670883277	1.123621702	0.999532245	1.199077855	1.2437228	1.256703785	1.347809353	1.024982385	0.966643132	1.253820091	1.090044931	0.998316119	1.252255942	1.147292298	1.306147142	1.147817059	0.928368859	1.065951763	1.095679061	1.222716065	1.110754271	0.95726686	1.189829358	1.062390834	1.226411754	1.13585116	1.37099948	1.409244848	0.476623587	1.001817345	1.002067371	1.107529264	1.054189615	1.290457911
YPL177C	0.387717259	0.999766078	1.044549134	1.115872259	1.151135629	1.040460029	0.889988053	0.952157715	0.940101255	1.082860204	1.043544756	1.050350666	1.073878862	1.041028	1.09894615	0.96337349	0.89434524	0.824504533	1.075565153	1.043205457	1.011870408	0.918113456	0.919370429	1.139190593	0.942616651	0.982914442	1.055689833	1.108307017	1.101157301	0.906403143	0.519217435	1.076571924	1.016152139	1.212807399	1.061039553	1.01192203	1.099428053	1.023920705	0.99397752	1.013155446	1.062348422	1.133733687	0.913667257	0.230320218	1.081098066	1.091394085	0.932462403	1.077340775	0.997980367
YPR065W	0.912187984	1.044119016	1.007297835	1.002817557	1.001095914	0.993444542	0.944582667	1.004286773	0.988880598	1.065559466	1.071113723	1.043926564	0.983782546	1.026642389	1.011697024	0.981015742	1.006466378	1.019367079	1.020850825	1.052353222	1.044638284	0.999596832	1.047402369	1.028094699	1.010512967	1.033871983	0.967889781	0.956064824	1.010920474	0.970642164	0.849058217	1.043111457	1.04493439	1.03382958	1.020488756	1.030057474	1.042854108	1.026342866	1.002597888	0.976033501	1.000429731	1.230351853	1.006724257	1.017135373	1.002057581	0.980969618	0.994940589	1.050696118	0.921917429
[truncated: 131 more columns]
