# Supplementary material for: Inferring TF activities and activity regulators from gene expression data with constraints from TF perturbation data
Source: Bioinformatics. 2020 Dec 22;37(9):1234–45. doi: 10.1093/bioinformatics/btaa947 (PMC8189679; doi:10.1093/bioinformatics/btaa947)
Supplement: btaa947_Supplementary_Data [file btaa947_supplementary_data.zip › S18_50-TF_TFA_values_optimized_with_DE-PC-ZEV_on_TFKO.csv]

	YAL051W	YBL005W	YBL008W	YBL021C	YBL103C	YBR083W	YBR182C	YBR239C	YBR279W	YBR289W	YCL010C	YCL055W	YCR065W	YCR081W	YDL005C	YDL020C	YDL042C	YDL070W	YDL080C	YDL106C	YDL170W	YDR034C	YDR043C	YDR079C-A	YDR096W	YDR098C	YDR146C	YDR213W	YDR216W	YDR223W	YDR253C	YDR259C	YDR310C	YDR392W	YDR421W	YDR423C	YDR443C	YDR448W	YDR451C	YDR463W	YDR480W	YEL009C	YER028C	YER040W	YER045C	YER169W	YER174C	YER177W	YER184C
YAL051W	0.974864399	1.019225542	1.007717321	0.976588978	0.971763501	0.959656034	1.012511127	1.001776874	0.93757943	0.962808414	0.936036627	0.993061902	1.00073392	0.786922003	0.936761908	0.97379196	0.988135423	0.981096622	1.013515336	1.019878303	0.977555275	0.991948433	0.995882656	0.92340434	1.028653154	1.005835962	0.971580162	1.025881917	1.013948401	1.009884004	0.968286987	0.999052969	0.993382622	0.982657797	1.013962134	1.000317039	0.741637019	0.83900752	0.9888977	0.776738973	0.98402423	1.03023418	1.001263764	0.897086105	1.023112665	0.976351989	1.005585307	0.988243243	0.972868997
YBL021C	0.979629295	0.984067786	0.992391385	0.991801802	1.008723388	0.991994484	0.983723354	0.98483347	1.052834848	1.018152232	0.984273952	0.988983958	0.984689703	0.994978282	0.991480062	0.98972859	0.986102916	0.967844747	0.991612908	0.991026109	0.99780053	0.988579611	1.021636131	0.984302333	0.992677905	0.987190322	0.989312047	0.986510532	0.983883343	0.987622671	0.979628152	0.988420255	0.902726835	0.988449512	0.980279031	0.982072236	0.994693941	1.000557807	0.977602793	0.999236511	0.978871961	0.993337586	0.990261007	0.989643545	0.988518375	0.996233774	0.994146042	0.980217622	0.98172766
YDL020C	0.994108958	0.991039879	0.997914672	1.009150879	0.988037017	1.002341039	0.991456064	0.992471332	1.00468467	1.002572521	1.01652445	0.993675324	0.994754726	0.998459914	1.020586997	0.91171261	0.976591729	0.992954591	0.98922258	0.99706112	1.005040308	1.001000056	0.994630242	1.000136802	0.995191062	0.997308632	1.001143776	1.000509583	0.997739537	0.994879495	0.99105187	0.999505895	1.021673044	0.999204139	0.995864834	0.993569549	1.013262472	0.999253535	0.998702264	1.036281659	0.998538288	0.991236662	0.992391506	0.996878563	0.982684589	1.00615771	0.99084043	0.972706932	0.998577034
YDL170W	0.984821464	0.993441478	1.02251204	0.992373513	0.998565828	1.003984445	1.028574691	0.971978376	1.103707269	1.087847121	1.028452902	1.004126984	0.988560239	1.061726313	1.222307979	1.023687533	1.055323633	0.995400048	0.977238341	0.985380835	1.000816528	1.003123652	1.016699027	1.026741227	0.992484344	0.996001942	0.985939177	0.999736363	1.005355502	1.006742905	1.01034878	1.005468151	1.209679108	0.974553618	1.004974646	0.987956301	1.075957937	1.073820279	0.999807848	1.075901276	0.991103122	0.983487842	1.012002115	1.028958212	0.99712431	1.040017196	0.999964561	0.984776857	1.012880238
YDR034C	0.985696504	0.997634713	1.000826352	0.988831271	0.985252546	0.990317676	0.994684955	0.995260963	1.016087379	1.034051432	0.989931805	0.989725309	0.998109461	0.983420072	1.008920522	0.986769828	0.995157193	0.986826955	0.989135953	0.991960425	0.986500662	1.000359326	0.991218683	0.981727059	0.988449406	0.991879705	0.987379037	0.997631352	0.990727698	0.992823534	0.984282578	0.992194768	0.984515575	0.996349577	0.995976663	0.993802047	0.975940647	0.973709345	0.986979472	1.023598322	0.990087114	0.98467793	0.996230933	1.017405038	0.993520878	0.998493143	0.990686798	0.990960278	0.992382364
YDR096W	0.983622102	0.985882925	0.972240459	0.981233642	0.997229579	0.982735575	0.982601235	0.974153451	1.014385401	1.026996987	0.978874588	0.988424493	0.981347953	0.949596859	1.052174747	0.987179739	0.978210796	0.981793671	0.982198866	0.9892559	0.988136449	0.986316263	0.976607431	0.97660257	0.991041085	0.984474686	1.025683219	0.975642719	0.99036424	0.988972374	0.98192319	0.981322177	0.990430284	1.010198841	0.981337296	0.976847988	0.940352905	0.982304488	0.986212919	0.958485378	0.976739796	1.002774473	0.979239067	0.981786614	0.98190969	0.978782012	0.985372267	0.973989777	0.98639953
YDR146C	0.990163071	0.9884852	0.997886857	0.987988368	0.995406403	0.990863001	0.993203689	0.993403194	0.998937328	0.97255143	0.993038339	0.986328261	0.990643867	0.979339497	0.954192947	0.98530786	0.975924846	0.992284483	0.989621515	0.976337705	0.991888535	0.992224179	0.997061629	0.979870422	0.988756106	0.988910455	0.91142539	0.991688052	0.98186313	0.989653939	0.987756693	0.99316919	0.990789918	0.972202	0.995541389	0.992446214	0.990546087	0.973223989	0.987626253	1.015177215	0.994541946	0.985306816	0.985249737	0.987825375	0.991100977	0.98669686	0.988077567	0.983383318	0.987543008
YDR423C	1.004903553	1.002097153	1.004589445	0.954984169	1.005328474	0.99388471	0.999584514	0.998585562	1.016267696	0.995272506	1.009748838	0.999160336	0.998622013	1.000258955	1.012478701	1.001763201	1.008203402	1.008955752	0.997224878	1.005866919	0.996407678	0.993902983	1.007415713	0.998604798	1.006830593	1.001246159	1.001152235	1.003703759	1.005758511	1.002982984	0.99803171	1.000583817	1.006432518	0.987373453	1.00249534	1.001972683	0.999272453	1.009018754	0.999899803	1.005204134	0.99711726	1.001245278	1.005869623	0.996388422	1.008335117	1.005064571	1.004783779	0.999354393	0.999676682
YDR463W	0.98557861	0.979262857	0.988385377	0.987609489	1.073150972	0.995906647	0.991688049	0.990811276	1.003495056	1.008313169	1.007446174	0.979335768	0.984314671	0.981916561	1.090056937	0.971893865	0.981692554	0.996403888	0.990775043	1.003888236	1.005189009	0.99460111	0.987502827	0.985878308	1.001757582	0.983903819	0.967722989	0.983603247	0.970928889	0.972165293	0.952213395	0.989887521	0.991366918	1.001868313	0.975558994	0.984070567	0.974795552	0.995087022	0.975932801	0.935373919	0.978472671	0.983363451	0.974670542	1.005871067	0.981267384	0.999697801	1.003633083	0.970575421	0.998037612
YEL009C	0.996060889	1.007081685	0.996886872	0.9709541	1.044136822	1.000299426	0.998678545	0.996902502	1.022850146	0.980644217	1.067096187	0.991392649	0.99833884	1.047903088	1.010470728	0.974692367	0.991263392	0.994623797	0.995995267	0.984697683	0.985159873	0.999309634	0.972211287	0.996915985	0.991401343	0.989330678	0.989687571	0.986085286	0.975617067	0.994683695	0.999902722	0.995347215	0.999158723	1.00207849	0.998925683	0.994783909	0.985331573	1.089666583	0.983943757	1.003590618	0.990125793	0.937625787	0.998980489	1.029759377	1.008775735	1.016387782	0.985553429	0.990748308	0.990701855
YER040W	0.99721444	0.996271387	0.994306885	0.997162369	1.06244355	0.999384407	0.996264939	1.001030599	1.054082039	0.999569556	1.007925673	0.990554853	0.992012882	1.02361104	1.030808111	0.991037197	1.001984897	0.991913573	1.000603374	0.993326812	1.000202798	0.998430449	0.991192314	1.005992388	0.994599733	0.994828585	0.994366254	0.996535046	0.995633166	0.991629966	1.001025596	0.997919491	1.013101599	0.999528769	0.99496346	0.996015531	1.00927561	1.003109229	0.999693704	1.00456655	0.995339986	0.988434177	0.991238189	0.984058118	0.994688186	0.994692874	0.994592644	1.011101182	0.995198843
YFL052W	0.997668289	0.996664977	1.005415399	1.007140244	1.020899733	1.003507238	0.995514942	1.001634843	0.963338029	1.005070779	0.987917891	0.996058516	0.998581337	0.997116832	0.982848122	0.995403548	1.010463942	1.000326796	1.000973168	0.994182994	0.999470731	1.003483929	0.997110659	1.017293879	1.003449532	1.002268577	0.997094977	1.008594692	1.001579948	1.003994909	0.999814717	1.001285359	0.986092578	1.018714544	0.993778238	0.998958189	0.99263919	1.012641512	1.005459554	1.003627217	1.000460375	0.998978751	0.993822384	1.004510232	1.00422048	1.011270164	1.001821383	1.014894615	0.99752855
YFR034C	0.992699929	0.992686242	1.017684339	1.001225671	0.991866046	0.995663093	0.997834403	1.007789618	1.006242651	1.000062063	0.984347172	0.98973183	1.005422264	0.980258114	0.976911998	0.995317698	0.991252929	1.00013399	1.002373295	0.986757217	0.996558488	1.004706583	0.995872764	1.006937376	0.997301095	0.997409124	0.992603465	1.006275745	1.009372381	0.999705559	0.994775654	0.995277762	1.015193336	0.962166507	1.000684642	0.997736974	0.995793005	0.974282264	0.996434578	1.033847357	0.999097214	1.007881767	1.015074539	1.001507936	0.997682493	0.989445951	0.994264084	0.980408	0.995670776
YGL071W	1.005171534	0.987618298	0.984597769	0.93787662	1.055470811	1.017875884	0.962176682	0.989167255	1.055657772	0.831486153	0.964678883	1.007803167	1.007299222	0.982960794	0.968420543	0.960791998	0.985225064	1.007697695	0.980202255	0.981217528	0.996333454	0.973401732	0.95179435	0.988755796	0.971393348	1.034728456	0.985967774	0.999041711	0.975294064	1.011327773	0.984054264	0.99028329	0.973521345	0.994876576	0.980447073	0.973704107	0.947656147	0.934744111	0.989137599	1.008646363	1.011683521	0.951562984	0.990907781	0.980935562	1.00211931	1.001256651	1.016697413	0.938597422	0.989050743
YGL162W	0.987897956	0.985006248	0.991896858	0.98243505	0.957128075	0.986231298	0.980698414	0.986595123	0.985019162	0.987174642	1.009782299	0.985249106	0.993579745	0.996746205	0.951751368	0.967942212	0.942109833	0.992817084	0.988381412	0.988973096	0.989053939	0.995520482	0.987537099	0.994154892	0.990397779	0.982748054	0.985014783	0.992946753	0.98432479	0.989552187	0.978250582	0.983310196	0.98308451	0.982501629	0.980235104	0.98159325	0.987900301	0.965748973	0.989867803	0.979642791	0.991057043	0.990858508	0.986496185	0.970961817	0.984003358	0.987000438	0.987820793	0.974360311	0.993157846
YGL166W	0.989966964	0.990158985	0.980134737	0.987440627	0.98978568	0.985430799	0.978644635	0.984660904	0.97941986	0.979646673	0.957091353	0.994575427	0.994267164	0.976700197	0.99499162	0.997759055	0.982158701	0.982936237	0.996709636	0.984563259	0.983732262	0.988596791	0.97070708	0.988685249	0.996032048	0.983117781	0.985952208	0.987898875	0.98806752	0.986150568	0.986128643	0.98190333	0.952677374	1.00084662	0.964281956	0.984248978	0.970865553	0.97812391	0.987400395	0.964729384	0.987209549	0.993039292	0.975793717	0.981763618	0.987437877	0.978979389	0.98535588	0.986566602	0.987260528
YHL009C	0.979749875	0.96367065	0.941479744	0.948768004	0.973696388	0.978129299	0.995029085	0.981651151	1.002451456	0.975174497	0.972988087	0.970759901	0.985709778	0.992156544	0.98121454	0.972555977	0.968211255	0.99411406	0.970821496	0.975721894	0.989413631	0.97380997	0.976096822	0.979058831	0.959415415	0.971658033	0.974747801	0.960014787	0.959175159	0.972372972	0.97374534	0.975911175	0.924019443	0.957615088	1.00596409	0.973025806	0.985112833	0.984276355	0.98326592	1.004090776	0.971927145	0.953565058	0.984283907	0.984742814	0.969505132	1.017723976	0.985090394	0.979763161	0.974689449
YHL027W	0.988908364	0.988322696	0.987426704	0.988195969	0.990694237	0.990585121	0.993154182	0.988309377	0.989007876	1.000206298	0.992230659	0.987106103	0.984851084	0.990357216	1.014125327	0.98535981	0.99135959	0.984465841	0.985454558	0.98855503	0.99275896	0.990085146	0.991455238	0.990672939	0.990435813	0.990801669	0.986660336	0.988305141	0.986202931	0.989473173	0.987127791	0.990213638	0.995401396	0.985703697	0.991768912	0.987776175	0.992166169	0.986889092	0.990563471	0.993470738	0.985260154	0.988186025	0.992311132	0.988363187	0.988573247	0.992209378	0.989536963	0.982467287	0.989601631
YHR124W	0.989361244	0.993657164	1.006023293	0.995715564	0.994912712	0.988602337	0.992012981	0.995192413	0.995499136	1.007098362	1.015009292	0.988540434	0.983274466	0.999616237	1.028412432	0.985677524	0.991302537	0.987532098	0.989569018	0.991534316	0.988718095	0.988690716	0.990631677	0.987356356	0.990419822	0.989026129	0.990487623	0.990225587	0.989598085	0.989386091	0.992021181	0.993551938	1.206140372	0.992686573	0.988511769	0.995072809	0.998715765	1.001778715	0.990477741	0.993134505	0.988180131	0.992399228	0.992218905	0.988152862	0.990796183	0.993681582	0.989617625	0.985565392	0.990884878
YHR178W	0.993890892	0.991966357	0.991522008	0.991444854	0.973483575	0.998653324	0.992968794	0.991876771	0.972988862	0.975599023	0.991787157	0.994165796	0.99334974	0.999864103	0.968486881	0.985541886	0.990233224	0.996895707	0.988860839	0.992988473	0.996366166	0.994774443	1.001763405	0.994275163	0.985713297	0.994838029	0.994960438	0.99226376	0.99209469	0.991358901	0.993663223	0.996067573	0.99496257	0.980606297	0.995887443	0.994425183	1.001913283	0.987766789	0.996197338	1.008994886	0.999420211	0.981910646	0.998494111	1.000918043	0.989628004	0.996877938	0.994498015	0.994239534	0.994819678
YIL036W	1.046672272	0.944817829	0.982726402	0.843587437	1.126652045	1.00132968	0.916162469	0.880489193	1.195016576	1.142682939	0.937539355	0.999312468	0.940785939	0.701838626	1.129789165	1.016659819	0.952067956	1.028212686	0.899251015	0.942355581	1.003645782	0.926776622	0.921863043	1.009898491	0.92212906	0.969933401	1.006278336	0.84715716	0.976475766	1.024496064	0.939678394	0.968863264	0.989409065	1.047222525	0.950428092	0.928010919	0.68789537	1.103910658	1.00214193	0.92324962	0.937865396	1.005529431	0.937409939	0.971251415	1.011243132	0.967455476	0.966502444	1.343793789	0.950804012
YJL056C	0.991470507	0.993067889	0.997344216	0.986674179	1.067085285	0.992770515	0.993288659	0.994747954	1.006071554	0.989354524	1.002923034	0.991396937	0.987418082	0.982549163	0.998413728	0.993428699	0.985385379	0.989797889	0.993656315	0.995340995	0.992089328	0.997028203	0.99775962	0.982049264	0.994546605	0.990660464	0.986818393	0.996591094	0.9905908	0.998286668	0.981798188	0.996961821	0.994432936	0.985810955	0.99539619	0.996625822	0.985430739	1.00537146	0.984875838	0.981694526	0.993110266	1.00035853	0.992135187	0.990053655	0.998110157	0.992388658	0.994412824	0.981510253	0.995845111
YJL110C	0.995519749	0.992950176	0.994286277	1.001214768	0.982061507	1.000733276	0.996652486	0.990824417	0.98138757	1.007755018	0.998996738	0.995642719	0.993506344	0.986930361	0.988283181	1.002927507	0.999101968	0.995760408	0.996709892	1.000511734	1.002311365	0.99619181	0.994906626	0.991667077	0.998064736	0.99654738	0.992456592	1.000114048	0.997973034	0.996499933	0.994631114	1.002312468	1.002151675	1.003572793	0.994077331	0.993507444	1.002936692	0.999413694	0.998525094	0.99469919	0.99639049	0.991356684	0.994974278	0.997338024	0.998323268	1.004813527	0.996064772	0.989272406	0.996490584
YJR094C	0.99122493	0.986244111	0.976362841	0.982999856	0.94486942	0.992340546	0.978335894	0.97540263	1.004826266	1.020954163	0.958501729	1.002725021	1.013763608	0.982303756	1.068897395	0.998880315	0.999733391	0.988424298	0.991568206	0.977186906	0.995862122	0.990995626	0.977747045	1.016003676	0.985122393	0.987425479	0.995711523	0.979274585	1.000194181	0.988620856	0.983892351	0.981499289	1.080512057	1.034768772	0.979522199	0.980097949	1.000522786	0.984385052	0.984729949	0.961245796	0.98514547	0.987446806	0.98829836	1.007380733	0.977030012	0.976109355	0.983585791	0.984966316	0.988899227
YJR127C	0.995871591	0.997794214	0.998758703	0.996328008	1.002354619	0.99787652	0.995136065	0.994491586	1.007418956	0.997685487	0.998563291	0.997909694	0.996636348	0.997892118	1.001382258	1.001424971	1.004346336	0.996457301	0.997200252	0.996417678	0.995316009	0.998470752	0.998874723	0.998773484	0.997184785	0.997987014	0.999619681	0.998515794	0.998178628	0.997981125	0.999730555	0.997211103	1.033834278	1.003447579	0.993384605	0.996311397	0.997963422	1.003505246	0.996932892	0.996109559	0.998738548	0.996638423	0.996740394	1.001424255	1.000954046	0.996445346	0.996883653	1.002599531	0.995819043
YKL109W	0.998352505	0.990462005	0.986894552	0.917438632	0.945531265	1.002668877	0.988005709	0.983988669	0.994002067	1.031037575	0.963975523	1.0017668	0.993421329	0.998038295	1.00033188	1.023582382	0.998153732	1.007082403	0.989107126	1.002837397	1.006735188	0.998666326	1.015843119	0.998837115	0.969478037	0.993091856	1.007837301	0.979716305	0.98888949	0.997052175	0.997973225	0.995939309	1.015999563	0.994318938	0.987627998	0.991753734	1.079632777	0.994427709	1.004651527	0.993435848	1.007931572	0.995565412	1.001835008	1.044377912	0.987870497	1.008083672	0.995498413	1.000038075	0.996514943
YKR034W	0.992329709	0.986749154	0.989300987	0.983071286	0.934831566	0.985038045	0.973734398	0.987811504	0.948473791	0.987583437	0.989524614	0.992481173	0.99947504	0.966765344	0.98744395	0.994684252	0.984679373	0.9889559	0.992030689	0.990589479	0.984481169	0.994138182	0.991279013	0.989094983	0.988787721	0.981712678	0.989727294	0.997610626	0.99387318	0.993874047	0.982309391	0.991345665	1.02024466	1.00345505	0.975136171	0.9909909	0.978210318	0.994067742	0.986947979	0.97194091	0.99297469	1.004706447	0.989817718	0.997121058	0.99051835	0.990172717	0.986997892	0.987181858	0.991188529
YLR131C	0.987955318	1.00042188	1.016040539	1.00499715	1.00575794	0.981653696	1.016047109	1.011770276	0.954582059	0.918011237	1.028609769	0.967530082	0.9561145	1.006395952	0.805907414	0.977362873	0.975625004	0.990422319	0.989647148	0.997563154	0.971228463	0.974177334	1.009083562	0.948676487	0.990600906	0.996028192	0.986518156	1.000379518	0.978286749	0.986608927	1.013318866	0.998577132	0.963264223	0.898823229	1.016554348	1.016075391	0.978992094	0.990441217	0.992435219	1.060736174	0.999025016	0.987836745	0.993194043	0.95125258	1.016097701	0.995332314	0.990102168	1.019491126	0.978497534
YLR176C	0.978357064	0.981731398	0.974655034	0.98037442	0.98798516	0.988656752	0.96349362	0.985168361	0.991387933	0.991943555	0.991044207	0.979144023	0.982506048	0.986347016	1.002436652	0.986467712	0.982563425	0.972736252	0.989071761	0.98677778	0.990924205	0.990652843	0.976828077	0.9828278	0.978723401	0.98032236	0.989651388	0.990078807	0.993833563	0.994068608	0.982332838	0.98538272	0.937628752	1.007144805	0.974150579	0.967351034	0.985303257	0.996589979	0.999226063	0.997102802	0.988273889	0.999766528	0.987358984	0.972247459	0.97048813	0.994192036	0.98197276	0.975253979	0.992761713
YLR228C	0.998166777	1.000261043	1.012005864	0.999608123	1.015869107	0.993308314	0.995891969	1.000211849	0.97135512	0.98917438	1.01722199	0.994551806	1.005894409	0.991355264	0.979502503	0.990693655	1.004554489	1.000999975	1.000745526	1.002314213	0.992032601	0.997922767	1.000884749	1.012103218	1.003761102	0.995282894	0.996327713	1.002304515	0.999850238	1.000821224	0.994206989	0.997191301	1.007408135	0.995002485	0.996751751	0.998152722	0.996933749	0.999936515	0.998825369	1.000918313	1.000072361	1.003406992	0.997160891	1.006207976	1.002138486	0.992052805	0.994808353	0.994479279	0.999916233
YLR403W	0.987832337	1.013567688	1.014227093	0.991020372	0.988626882	0.989157267	1.015474834	1.008094954	0.960278766	0.95411305	0.98209382	1.003914426	1.008666717	0.973935624	0.935739158	0.991463639	1.013079822	0.994438135	1.002980104	1.015649833	0.990843142	0.987109942	0.997120556	0.932138357	1.026674096	0.99846011	0.997893396	1.000275967	1.005910913	1.001343782	0.990566134	0.99921283	1.00289112	0.98282775	1.010278431	1.012970072	0.9527742	0.944910711	0.994235074	0.927761412	0.985136123	1.019724686	1.005986227	0.962855154	1.007127259	0.989989674	1.001482043	0.99440943	0.993226836
YML099C	0.968939509	0.964403154	0.971367754	0.974637361	0.9318151	0.983871479	0.96645009	0.960719007	0.958466328	0.934236011	0.955571996	0.963841053	0.98861949	1.010663705	0.858232699	0.986258927	0.989847468	0.98945623	0.976140996	0.961688755	0.976419824	0.982251031	0.969798978	1.026054629	0.963134908	0.970535957	0.971951011	0.977606242	0.984265134	0.978824984	0.978376432	0.965393021	0.914773203	0.970333608	0.96598599	0.958276953	1.024817477	1.020152464	0.983575744	1.029996381	0.979270088	0.968845195	0.983745508	1.01847877	0.96046142	0.971849795	0.969737055	0.998832012	0.979459185
YMR021C	0.984349843	0.979188979	1.009137277	0.990793348	0.975484669	0.977600468	0.992291389	0.998278691	1.007822253	0.958819014	0.983929893	0.98563341	0.986364213	0.975319494	0.982911328	0.993400631	0.988168057	0.98761545	0.997283363	0.993006337	0.986795613	0.977405656	0.999007269	1.0083307	0.994906285	1.003107708	0.96909993	1.002113657	0.996403145	0.993115097	0.992048031	1.000960381	1.019014048	0.964669679	0.993351322	0.994507099	0.977240167	0.934862424	0.986835358	0.981781996	0.989336962	0.978892008	0.988089548	0.987008418	0.99232226	0.987370288	0.987136689	0.978367979	0.988345104
YMR037C	1.013664735	0.975819589	0.997360726	1.02143577	1.00183762	1.016519205	0.989042568	0.999995461	1.009168539	0.976756412	1.028182148	1.001189709	1.002130456	1.192050414	0.939996732	1.017403592	0.995976527	1.021169041	0.999766229	0.979172015	1.011148208	1.004990211	1.009785868	1.085913144	0.96678128	0.994006212	1.003724782	0.981032566	0.994212912	0.979155635	1.018795149	0.987498182	1.013861653	0.969083845	0.986821206	0.998680762	1.249416087	1.0482442	1.011533751	1.180192903	1.02456832	0.964264882	0.996672355	1.121591474	0.97126406	1.015005767	0.9976124	0.98105461	1.013457608
YMR172W	0.992629943	0.99949134	0.987002285	1.002077128	0.989077072	0.993426783	0.994372414	0.989898703	0.994432347	0.97373625	0.985132677	0.993083371	1.001713556	1.007879661	0.993469116	1.00095202	1.004360504	0.997369878	0.999885525	0.99674549	0.989494006	0.993700568	0.997159056	1.001891945	0.996705004	0.993989867	1.005709302	0.993689829	0.993496495	0.992609149	1.003724888	0.991381041	0.987694567	1.001956818	0.980493294	0.991173939	1.012255881	1.00412001	1.000405404	1.011134608	0.999139333	0.995306652	0.996989028	0.990198338	0.999715819	0.999811125	0.992507135	1.002184265	0.993027495
YMR182C	1.005589581	0.998950207	0.99934048	0.98954807	0.995182445	1.001224702	0.995223517	1.006047308	0.996917653	0.989695672	1.016718085	1.000677098	0.993353673	1.006268431	1.00750454	1.001873433	1.001875099	1.000082613	0.995361505	0.994623677	0.998295173	0.999332098	1.005341426	0.9944824	0.996465584	0.999190185	0.992292111	0.991906293	0.99394044	0.997405453	0.993504618	0.99780793	1.000828072	0.999457984	0.994735758	1.002324137	1.005883011	1.023796336	0.989664527	1.008537452	0.999533746	0.989944841	0.99736531	1.000170087	1.002248827	1.013598726	0.998329679	0.986304466	0.997557596
YNL027W	0.993269003	0.99121852	1.000542393	0.991145953	1.004332419	0.993470151	0.991311496	0.993464333	1.034138037	1.013730501	0.999282922	0.991128377	0.995677371	1.004265267	1.024553973	0.99650818	0.999074596	0.991869604	0.993685171	0.991816678	0.991386576	0.995965351	1.002948363	0.995447101	0.992623257	0.992834926	1.018407661	0.998112832	0.991119104	0.99638879	0.993579825	0.992649148	1.006299322	0.99335092	0.991698744	0.993928587	1.000693058	0.982034781	0.992700679	1.018774219	0.996185244	0.994487461	0.997083541	1.000821131	0.992935951	0.998913179	0.987443381	0.985484028	0.993086984
YNL068C	0.991936222	1.005759386	0.998601673	1.01441363	0.995606634	0.987499545	1.007767154	0.997327051	1.001359191	1.008695918	0.992927047	0.995730666	0.995742646	0.956612131	1.006172721	0.998007005	1.004829478	0.988460176	1.002559058	0.994984838	0.986721916	0.992720141	0.992851561	0.970814293	1.008217198	1.002342073	0.993865384	1.000160121	0.998117443	0.999205692	0.997148298	0.996469247	1.000349639	1.011698365	1.005982781	0.996065994	0.931481033	0.980252264	0.99730483	0.959977714	0.99052777	1.00291182	0.992175201	0.967001396	1.003221094	0.985731503	1.000487761	0.993731003	0.993973964
YNL167C	0.989764537	0.990378754	0.994703557	0.992574156	1.016018546	1.006215054	0.969162915	0.967880041	0.879028399	0.950462058	0.943707369	1.01138829	1.002153421	0.947544706	0.919849855	0.923296552	0.818755728	0.98970543	0.991138908	1.005383412	0.997007271	1.012360988	0.983380601	0.978945407	1.006831983	0.984274188	0.988085868	1.006312484	0.992093688	0.991975527	0.963270963	0.980934231	0.888718927	1.009636201	0.956557435	0.971739356	0.93896875	0.873290669	0.974400788	0.941777428	1.004372832	0.991372433	0.977118332	0.933490373	0.98946523	0.983242102	0.996260516	0.954693064	0.999162824
YNL314W	0.995962828	0.99192747	1.000294598	0.984710772	1.025026105	0.996483207	0.985545983	0.995150088	1.067347312	0.980094993	1.001224201	0.992177771	0.994066558	1.008140554	0.976158431	0.993214896	0.975298977	0.999927311	0.995772985	0.991873149	0.994731001	1.000116651	0.978535205	1.016357392	0.985662958	0.985812311	0.990742371	0.996239662	0.990800294	0.986188449	0.994386471	0.993482733	0.973429126	0.992151308	0.986400586	0.991984494	1.00569553	0.978275067	0.997891725	0.997273787	1.000802068	0.988108398	0.988005225	0.991078584	0.988567086	0.984277079	0.989261245	0.996584103	0.999180888
YOL067C	0.991961743	0.978787405	0.970343518	0.988166385	0.84414665	1.015567485	0.966058831	0.991412355	1.09491952	1.052297456	1.004457785	0.982575671	0.996703605	1.002913161	1.016633673	0.966883398	0.99978766	0.986464199	0.987586463	0.973105394	0.992226896	1.004942825	0.954565078	1.03122627	1.000142247	0.982095563	0.993657407	0.989197291	0.980929233	0.99183942	0.969264359	0.984911665	0.981500015	0.994748519	0.967572053	0.960990107	0.972812459	1.040760114	0.988047683	0.99528258	0.982051718	0.993702829	0.993208348	0.964078576	0.968051643	0.998992329	0.976136363	0.994417649	0.990204409
YOL108C	1.014091318	0.991446131	0.986441534	0.999744735	1.028871564	1.003452811	1.002138309	0.993426171	0.982096426	0.990211315	1.00713516	0.985153316	1.000116493	1.106535388	1.027816761	0.976616093	1.023663288	1.01174468	0.988676278	0.989119976	1.00293887	0.991440295	1.000224516	1.058366104	0.982299639	0.994150163	1.011917492	0.976116901	0.988339697	0.99100214	1.02054034	0.993077508	1.022171775	1.012643381	0.993786215	0.988905699	1.090546133	1.040629442	1.012216794	1.079156074	1.000366245	0.996338512	0.997468791	1.057363093	0.972273473	1.000708222	0.991309811	1.015963582	0.998336533
YOR028C	0.993406283	0.999619973	0.997034228	1.004669253	0.9255117	0.991213465	0.999131907	0.99506083	1.020415458	1.015013547	1.008057108	0.986419737	0.989268898	1.008184996	0.998140635	0.998518485	1.002578738	0.994114314	0.985913229	0.986747575	0.990562294	0.987362812	0.99381419	1.001611698	0.986734559	0.996717209	0.991311935	0.987050093	0.992930135	0.993542546	1.006528744	0.988196321	0.990558512	0.996527572	1.000113747	0.989318288	1.012805334	1.03123902	1.002707162	1.005085417	0.99480461	0.98485424	0.998131973	1.008787114	0.981056664	0.993142508	0.991114311	1.015377878	0.99035706
YOR162C	0.981264571	0.987213079	0.988195824	0.986735005	0.99281651	0.980351183	0.987495619	0.98433485	0.997505087	0.983717994	0.991176601	0.978198933	0.978318884	0.986476975	0.982992251	0.983081961	0.987364591	0.982619024	0.983389749	0.980753784	0.97878323	0.981430687	0.979369291	0.975533941	0.981162062	0.98213901	0.98457608	0.981563372	0.978230299	0.980759353	0.986362412	0.982691118	0.837340973	0.977874858	0.986776905	0.985305491	0.980490079	0.993517033	0.985495813	0.991639664	0.979694494	0.979753999	0.983808087	0.980537781	0.982653601	0.98055666	0.980722397	0.966626425	0.980777653
YOR337W	0.988346893	0.995454697	0.990980132	0.993502114	0.996551125	0.989966225	0.997223982	0.98922105	0.977552084	0.996004642	0.998082638	0.995230146	0.986221502	0.983181582	1.015021809	0.987543927	1.003813423	0.985101421	0.989621593	0.99691855	0.98729558	0.98750431	0.988449805	0.978453963	0.997601812	0.991113871	1.007093047	0.990266355	0.998009206	0.997019483	0.992166032	0.994208613	0.999105783	1.01063534	0.99101538	0.993387218	0.968214807	0.995928998	0.990657676	0.968845126	0.987415159	1.00079076	0.993576345	0.989355567	0.994102609	0.989208393	0.989979875	0.99244392	0.987857264
YOR363C	0.981550784	0.977161542	0.987450496	0.981390906	0.985085122	0.983750375	0.991784337	0.986795153	0.996264482	0.99445719	0.962061445	0.984311841	0.981382557	0.985918921	0.995746912	0.991066456	1.010349543	0.981595575	0.991843973	0.97884842	0.979984553	0.984116236	0.990223725	0.979366909	0.989634415	0.984615527	0.984678488	0.985491058	0.983367998	0.981998501	0.983362937	0.987582287	0.997843045	0.970289715	0.989457791	0.980909347	0.987616298	0.989760571	0.985420512	0.990566641	0.982936545	0.980218055	0.977300679	0.991601659	0.983436381	0.987366994	0.985014393	0.987136412	0.983872243
YPL038W	0.99638603	1.00033264	0.998713907	0.997562561	1.001392775	0.998042538	0.999831936	0.996761782	0.992200428	0.992337415	0.999433324	0.998849654	0.99694599	0.996343903	0.983479195	0.99832386	1.004731043	0.998770376	0.997690441	0.996865283	0.994854669	0.998358973	0.999857137	0.994902092	1.000169204	0.998277928	0.991152495	0.999664512	0.999760025	1.001154368	1.000358395	0.998023685	0.9849805	0.994897225	0.998991223	1.000927834	0.993540022	1.000804897	0.997713864	0.994509394	1.000139989	1.001649568	1.000057492	0.995037629	1.002049906	0.997670896	0.99899118	1.002730238	0.998457582
YPL133C	0.984369496	0.985083779	0.990404831	0.971813732	0.991967114	0.988648413	0.984813602	0.984222102	1.000944467	1.027271994	1.001711673	0.988997009	0.986504661	0.998266354	1.013290514	1.002300818	0.992096783	0.978622056	0.991949606	0.985629297	0.98996682	0.991992605	0.987064013	0.986272162	0.987649507	0.987899732	0.988779001	0.98547209	0.983845671	0.98872419	0.990799384	0.984197197	0.984753642	0.99300826	0.989168112	0.982175352	0.995942803	1.007839569	0.993242871	0.993803946	0.985243725	0.983467862	0.984905479	1.009928582	0.984459317	0.991184515	0.984804439	0.985587264	0.989923535
YPL139C	0.99856303	0.996245878	0.992258176	0.989577669	0.983064532	0.996077797	0.978211703	1.000333893	0.972857905	0.968013039	1.003815187	0.977922757	0.994957176	1.000830971	0.923284238	0.979810025	0.913817743	0.994285107	0.997400313	0.995635063	0.996212456	0.995809209	0.978697078	0.995260764	0.995514433	0.989410841	0.992922042	0.992192952	0.98736026	0.974073734	0.987766334	0.999026261	1.012840553	0.989902183	0.994101562	0.993640363	0.995720865	0.93368911	0.988706868	0.9725588	0.991263799	0.98196934	0.978448135	0.974689431	0.991009682	0.979420653	0.989690154	0.995967316	0.996947911
YPR008W	0.994879966	1.002634007	1.00378271	0.992192187	0.945105981	0.991945671	1.004740705	1.006821992	0.940786367	0.957204111	0.989092203	0.994438411	0.995529429	1.063809103	0.939212098	1.01027686	1.025420672	1.00189656	1.003562742	1.000167035	0.988353761	0.991392879	1.008029239	1.023546899	0.970925344	0.999095109	1.015409431	0.992144044	0.989482983	0.987284737	1.012621216	0.994198387	0.975509708	0.952701838	1.003902458	1.005927432	1.057193646	0.982132551	1.002938524	1.003836061	0.994573317	0.986349667	1.015732136	1.002684485	0.992066636	1.015870239	0.997479309	1.022271064	1.001766705
[truncated: 131 more columns]
