# Supplementary material for: Inferring TF activities and activity regulators from gene expression data with constraints from TF perturbation data
Source: Bioinformatics. 2020 Dec 22;37(9):1234–45. doi: 10.1093/bioinformatics/btaa947 (PMC8189679; doi:10.1093/bioinformatics/btaa947)
Supplement: btaa947_Supplementary_Data [file btaa947_supplementary_data.zip › S23_50-TF_TFA_values_optimized_with_PWM-PC-TFKO_on_ZEV.csv]

	YAL051W	YBL005W	YBL008W	YBL021C	YBL103C	YBR083W	YBR182C	YBR239C	YBR279W	YBR289W	YCL010C	YCL055W	YCR065W	YCR081W	YDL005C	YDL020C	YDL042C	YDL070W	YDL080C	YDL106C	YDL170W	YDR034C	YDR043C	YDR079C-A	YDR096W	YDR098C	YDR146C	YDR213W	YDR216W	YDR223W	YDR253C	YDR259C	YDR310C	YDR392W	YDR421W	YDR423C	YDR443C	YDR448W	YDR451C	YDR463W	YDR480W	YEL009C	YER028C	YER040W	YER045C	YER169W	YER174C	YER177W	YER184C
YBL021C	0.755368434	1.038821428	1.068640456	1.060783219	1.10546997	1.036391523	1.038271033	0.896822443	0.940200022	0.961005719	0.965832674	1.108167566	1.041657519	1.01060484	1.075034234	0.984001881	0.950913918	0.994727184	0.985401885	1.046814317	1.002970101	1.029488646	0.952785758	0.944087017	0.973815215	1.005880189	1.023177913	1.029011412	1.140945278	0.989061901	1.013218917	0.901313391	0.968879668	1.032349681	1.094484966	1.012661473	1.08632298	1.072155137	1.006406667	1.016037201	1.069763801	0.755945128	0.901333213	1.170804134	1.185301398	1.158741632	0.901803088	0.940428627	1.00200993
YDL106C	0.382977618	1.086943678	1.102916299	1.348812898	1.363941539	1.089048958	0.819798224	1.332934931	0.860398144	1.129448882	1.368828205	1.173831188	1.361555177	1.238589858	1.150443894	1.345653327	1.274636998	1.070778538	1.243275389	1.231957305	1.197113398	0.995671929	1.180797306	1.528656357	0.672878141	1.158628236	1.652310365	1.037734458	0.891790255	1.196515837	1.861024787	1.102166642	1.116420526	1.336150813	1.04410223	0.913122666	1.228644184	1.247558486	1.082057877	1.06755314	1.186904694	0.900543967	1.568911162	1.399473049	1.200202146	1.087189296	1.249507834	1.148019835	1.219191925
YDL170W	1.479638498	0.992184326	1.008317572	1.025400575	1.237712467	1.308657665	1.349655115	0.966863988	1.196315674	1.070290002	1.162487015	1.295050423	1.181527532	1.111728325	1.328447729	1.317242754	1.269333698	1.046278022	1.152673748	1.077526873	1.116180299	1.021938112	1.120220442	1.473321007	1.224803183	0.937185609	1.157734288	1.384082866	1.097792403	1.256298985	1.303879702	0.944401041	0.982424161	1.222888042	1.172153123	1.021573745	1.393058132	1.198455173	1.070149412	1.460795415	1.127769775	1.923259429	0.77387407	0.0001	1.243755738	1.330969123	0.937400389	1.006714185	0.885164354
YDR213W	0.000100005	4.02731288	4.040788618	2.475874018	1.448468577	2.107276017	4.152601944	4.581093559	5.317183905	7.843111927	2.170699382	4.03702302	3.504196136	3.560760606	4.812288673	3.968422021	5.651080547	2.537160596	4.381371838	6.556358592	4.491607586	2.810154764	5.079826283	3.538046819	3.525714392	3.320220429	4.528132463	1.711327868	1.885277115	2.737086092	13.51402649	3.421587381	4.572001214	5.020496005	2.065305633	3.260868113	4.454714405	5.629824215	2.866188016	3.535760013	4.485146558	15.13892506	0.92334049	11.09495403	1.870153777	3.675333836	3.315751196	1.17653226	4.189596307
YDR216W	1.392215809	1.055161094	0.903324628	1.103838344	0.946541996	1.071721942	0.6549643	1.159554498	0.98492935	1.380774285	0.794984428	0.961908289	1.258125339	1.111981812	1.1428754	1.050868274	1.0391416	0.74551142	0.972310845	1.051929628	1.001312046	0.750954636	0.838476368	0.810988501	1.103242543	1.066180052	1.154408802	1.271057546	0.97434708	1.121072923	0.992649771	1.033807474	0.780062894	1.174980676	0.756641126	1.008776417	0.840518497	0.892310252	1.09213888	1.140768349	0.90409115	0.97182071	1.271451932	0.884294547	1.149035329	1.044570335	0.972994736	1.105306646	1.025322345
YDR310C	0.96291103	1.048050061	1.054000603	1.054366773	1.046236701	0.995531846	0.954114387	1.019891943	0.872924554	1.044986827	0.995947286	0.959060079	0.975823818	1.016591936	1.102713218	0.967242247	0.924483686	0.863699018	1.024855576	1.050094795	1.0335189	1.131284864	1.097833847	0.943630129	0.994966737	1.061865366	1.108659769	1.008049322	1.015390646	0.969309044	1.026806471	0.990309692	1.123020618	0.952560698	0.972759528	1.059425527	0.985879776	1.003195185	1.040324796	0.95113667	0.993888532	0.952334909	1.003868347	1.05409994	1.099400105	1.005999788	0.992730032	0.98171371	1.001369031
YDR421W	1.593710071	1.016159245	1.089901402	0.983164536	0.94439774	1.081336004	1.11632665	1.127080907	1.259965982	1.077958855	1.404149467	1.097855486	1.202196469	1.100605538	0.900812457	1.321793961	1.06870877	1.321375555	1.068436503	0.831672308	0.858632339	0.892202812	1.202862083	1.261295164	1.119798547	1.042037814	1.155212835	1.210027125	1.113493242	0.95815637	0.956030886	0.931813123	1.016284539	0.748225096	1.228343169	1.175305765	1.056036971	1.389981956	1.027047639	1.102587418	0.893561749	1.573929292	0.921228663	1.209685991	1.256591834	1.152946433	1.03784152	0.936918745	0.781343717
YER028C	0.0001	1.001381122	1.210465125	1.062387279	1.284218156	0.996543799	1.185440575	0.722671841	0.787786645	1.27173956	0.941132456	1.533638975	0.829722646	0.985835894	1.216345359	1.017026452	1.036026291	0.840145635	0.956660111	1.32812022	1.144590057	0.580792605	1.320565056	1.156068051	0.910000956	1.18741464	0.892470121	0.903739899	0.81813594	0.983358926	1.47013062	1.192002726	1.052517115	0.950853829	0.86047671	0.981360998	1.021142447	1.15296869	1.263739	1.051030152	1.38325076	0.635713554	1.314866955	0.670599411	1.483907236	1.839902751	0.919032861	1.024721537	1.314068281
YER045C	0.0001	0.778276102	1.30442444	1.537252367	1.629942566	1.076809161	1.106726948	0.772212775	0.464699016	1.351028975	1.211453532	1.243003097	1.394975385	1.25592537	1.128931654	0.8124597	0.194103128	0.846838203	0.988490966	1.193675835	1.641664451	0.760334652	1.100978599	1.551806522	0.886614867	1.629442068	0.632053152	0.403871952	0.398314043	0.888534565	1.746291728	1.452174576	1.818265013	1.233840484	0.830337684	1.100294371	1.347879191	1.117141481	1.075436197	1.159092219	1.081862976	0.000100001	1.392724282	0.160228221	1.308098885	1.847949328	1.191513043	1.690014172	0.978719705
YFL031W	1.246043061	1.298681605	1.008192059	1.321505065	0.873484848	1.126387322	0.320857669	1.06502502	1.015307821	0.73217089	1.185779431	0.768272433	0.814990185	1.073457306	0.857576093	1.143452654	1.177965356	0.960899371	0.768498602	0.934166826	1.083160281	1.239881155	0.717380604	0.356033329	1.156068894	1.060373563	1.082207473	0.668146807	1.080521571	0.864641988	1.234109095	1.019812784	1.25131554	1.000297683	0.879488407	1.067522743	1.121184981	0.916857979	0.973829153	0.743365702	1.709303496	0.650616003	1.32675011	0.723891271	0.630962521	1.013138257	1.043775066	1.048606155	1.465643387
YGL013C	1.859084438	1.039039156	1.058689416	1.030911564	0.897379858	1.007464194	0.853028446	1.030243316	0.758515037	1.277336741	1.259942957	1.232268712	1.134276323	1.071097368	1.004917017	0.822831628	1.214095075	1.312484526	1.157824973	1.173583888	0.843042041	0.940871081	1.187346106	0.958829777	1.115013216	0.908013767	0.919581837	1.086051999	1.202902797	1.017690784	1.184465844	0.904921575	1.164672723	1.025491154	0.837065053	1.002926793	1.47191223	1.378668507	1.134333387	0.793490918	0.827019593	1.351084966	0.566869938	1.327745524	1.224352442	1.23371278	0.894409173	0.710515353	1.071032717
YGL035C	0.0001	0.942687629	1.538288366	1.041587609	1.292194761	1.009876513	1.341033694	0.798543533	0.967370788	1.171375998	0.772915692	0.854713932	0.944028097	0.670025173	1.484090187	0.912762159	1.153889738	0.627934845	1.338790611	1.242941269	1.128678554	1.021875764	1.041630856	1.493358753	1.347161139	1.016227858	1.06829924	0.914950431	1.139418458	0.906813838	1.481134272	1.239745565	0.941548428	1.440855548	0.703135213	0.893455218	1.134948242	0.887835653	1.45561707	1.121957953	1.401230754	0.431667081	0.947469991	0.246798954	1.539176545	0.957342241	0.794122635	0.86916629	1.276042184
YGL162W	1.312328298	0.942654043	1.005989233	1.060936532	0.843613986	1.006456209	1.040354654	1.347539752	1.108226751	0.867090306	0.923527464	0.990492327	1.170380003	1.02977612	0.911481441	1.209038483	0.87031467	1.206272911	0.970715219	1.036059489	0.898048947	1.31082207	1.128195264	0.926291833	0.946127255	1.110196452	1.139528748	1.184120793	1.04585171	1.169491979	1.094449099	1.105001123	0.892781675	0.874892096	1.144799914	1.147139947	1.038576585	0.911850118	1.045430777	1.012719482	0.935534547	1.219662698	1.433711775	1.12058744	0.910476841	0.919921845	1.08942217	0.907363723	1.167482537
YGL166W	1.114474551	1.05629594	0.982765005	0.883932463	0.698814253	1.104568907	1.280390782	0.823900526	1.032121869	0.884846856	0.977053054	1.07939961	1.049197317	1.013950236	1.153360991	1.042166413	0.983695276	1.016073715	0.872395634	0.731113604	0.925823595	0.893063794	0.899940746	0.817922329	0.705815849	0.80627451	0.912309816	1.050206612	0.925822226	0.796071898	0.983689453	0.650250312	0.632311736	0.891505005	1.073506754	0.887196699	1.098688985	1.08097631	0.686599112	0.850395906	0.959278014	0.0001	0.691000951	1.604428029	1.341350291	1.236932764	0.74582863	0.733486567	0.819261715
YGL209W	1.479312465	1.341382874	0.633004341	0.850541711	0.314431019	1.100174992	0.742075309	1.629277562	0.000100001	0.978548919	1.503560556	1.285390557	0.682316826	0.738408348	1.285271663	0.62308927	0.949996417	0.74154502	1.457513606	1.306057459	0.282659719	2.534091667	0.968252663	1.271348002	1.580368372	0.926798069	2.13905147	1.014954447	1.112184036	0.462882353	1.529752925	0.989657089	0.836050181	0.734846113	1.270787266	1.336547121	0.63819487	1.298949325	1.405680491	0.593229775	1.483233434	0.847617578	0.874648367	1.488743157	0.881913528	0.465554423	1.160224241	0.655341586	1.834982564
YHR006W	0.0001	1.125598405	1.184428755	1.184079841	1.362737991	0.951137585	1.132484444	0.909910695	1.040800057	1.274939575	0.87992974	0.99730532	0.963204475	1.006359165	1.037390764	0.959473544	0.794060978	1.051845113	1.036979987	1.209904313	1.240398871	0.97787619	0.950603204	0.869445468	0.757939426	1.078109826	0.77811945	0.880908838	0.763055677	0.999847822	1.293379267	1.119632162	1.388441425	1.19315806	1.062500709	1.049781865	1.128831452	0.964140662	1.011800774	1.003012017	1.286292543	0.56983267	1.570363913	0.606238252	1.102018787	1.201042118	1.080130237	1.126113467	1.060926053
YHR124W	1.451127167	1.499315772	1.02207411	1.318577692	1.01957736	1.332944941	1.134398522	0.987272899	0.918748852	1.244923595	1.11323931	1.68480838	1.234694016	1.118005992	1.298410633	1.151088696	1.264145452	0.986112913	1.284633851	1.326170501	1.208642952	1.19278145	1.352745636	1.161345452	1.219647802	1.147272185	1.309178327	1.145759247	1.18014473	1.169116229	0.986852193	1.155790621	1.264945947	1.207453752	1.163244181	1.210075061	1.127878253	1.117187507	1.264205011	1.35408036	1.247660036	1.183307445	0.610137806	1.239129455	1.528471123	1.165989895	1.174445927	1.205414687	1.173336114
YHR206W	0.681175586	1.002596252	0.965620749	0.873033644	0.717888359	0.894759849	1.015351612	1.054645732	0.909888965	1.155562335	0.830985067	0.947661843	1.177260142	0.972986996	0.819960514	1.368419942	0.74630364	0.678901153	0.932219804	1.181693184	0.840134208	0.740185977	1.135556366	1.183398511	1.016868875	0.985491934	1.053606368	0.94295102	0.995059183	1.174151146	1.093286455	0.974945662	0.231253157	0.798585058	0.973692971	1.069088664	0.781745916	1.291412172	0.993380689	0.943575149	0.852478345	0.885917887	1.158421525	0.895235745	0.683532137	0.888451955	1.096607533	1.069711744	0.849554359
YIL101C	1.336601648	0.948663756	1.20761902	1.057333985	1.076067631	0.980833163	1.012582754	1.426253919	1.66478253	1.304103089	1.117094766	0.988463742	0.970704425	1.194028456	1.069261295	1.156636274	1.220965406	1.4348787	1.209589661	1.079729096	1.395354729	1.246992216	1.305042294	1.264597803	1.245471671	1.142465375	1.587056516	1.262705415	1.200187014	1.442795264	1.213718968	1.262558347	1.407329083	0.782483414	1.013859384	1.03474715	1.076037057	1.050073212	1.277001635	1.256333725	1.015001927	1.566313842	1.236581286	1.358123411	0.60418183	0.995310307	1.333666383	1.432410182	1.268136903
YIR013C	0.754398578	0.878587431	0.794882334	2.959559871	1.190437056	0.001441862	0.391546384	1.235715115	1.608988721	2.527692639	1.133274887	1.119472924	0.684668872	1.350594957	2.002485676	1.206475181	1.812231033	0.970589167	1.500326445	2.329020839	2.096289002	2.258494141	1.43673462	2.066131559	1.650510351	1.560090663	1.63409062	1.210596054	0.78408714	1.764206037	0.000100001	1.70892961	2.368117794	1.777829447	0.271790146	1.117525192	0.931670268	0.87989079	2.108608967	1.407175087	1.345132313	0.221929781	1.77335611	1.760713891	2.150161551	0.876534995	1.680365754	2.342769424	1.414480648
YIR017C	0.00082137	1.177350028	1.306428636	0.784243447	0.706235447	0.54755085	0.772878288	1.749578337	1.950482593	1.813252418	1.137617592	1.156705749	0.821273133	1.096306315	1.128670019	0.347616566	1.589595632	1.477236885	1.265986611	1.643590937	1.464384347	0.539723383	1.026986597	0.772676553	1.1185868	1.180386494	0.930249026	1.073524777	1.118207171	1.681753457	2.178758841	1.759652563	1.119439077	0.713880473	0.420240051	1.001016903	0.844132298	1.140312174	1.431516145	0.947012117	0.781392741	0.907333452	1.70796789	0.683125445	0.000100006	0.968951204	1.549992638	1.139470634	1.645299811
YIR018W	0.611087598	1.013258941	0.58978422	0.874415679	0.619350765	0.620255551	0.000100007	1.030545268	0.023659893	2.851294089	0.708972288	0.897361841	1.181601661	1.259497478	0.676625697	0.413452919	0.71198355	0.51038744	1.597523699	1.213525733	1.170058327	1.382950773	1.301319367	0.805593545	1.551343791	1.191126244	1.557817026	0.97713255	1.084266438	0.80973031	0.0001	1.156226936	1.382686881	1.898976197	0.846123799	1.343813486	0.856340187	0.685295767	1.264679312	1.006842635	0.960233361	2.293055138	2.122346789	1.106908451	1.811536214	1.085814932	0.980599997	1.360569519	0.807523921
YIR023W	0.864259715	0.945570753	1.236665209	1.2366902	1.527502594	1.080403471	0.992796682	1.121304669	1.165695494	0.752974169	1.085378347	0.987607319	0.936674863	1.032108054	1.056505005	1.099804129	1.324854409	1.23288482	1.019554132	1.05276811	1.193894844	1.076259673	0.920647429	0.950822726	1.026919596	1.00722115	1.101638724	1.002809023	1.114484747	1.181194903	1.068474271	1.203227602	1.430014481	0.922579349	1.027159669	1.136382918	1.000637614	1.079620125	1.23961429	1.081157462	1.248145862	2.778075196	1.052663625	0.0001	0.96293961	0.674518281	1.083104139	1.106694256	1.151293829
YJL056C	1.323443122	0.809680056	0.950253258	0.768290331	0.99512747	1.047793004	0.91962974	0.980654596	1.073060669	0.983601342	1.010221248	0.91201043	0.966367554	1.002485194	1.051503954	0.995727879	0.999918208	0.848727757	1.006016455	0.877656195	0.762306822	0.880151459	0.989975888	1.092172421	0.852954392	0.978490655	0.867052503	0.999536341	0.956644752	0.91169505	0.854276528	0.920367615	0.862342198	1.033030443	0.965168475	0.947469274	0.944061528	1.03675775	1.029419453	0.97955252	0.960120763	0.589452111	1.064416973	1.149511939	1.07055128	1.030852593	0.950776923	0.807260744	1.071438252
YJL089W	0.509770428	0.977432027	1.059067016	1.010698243	1.126803366	0.924769178	0.798829848	0.977937075	1.018949291	0.924401957	0.937739829	0.9539045	1.026193396	1.001355988	1.09084115	0.76783838	0.992696681	1.033117776	1.013995199	1.085407738	1.272774454	1.244011398	0.899147889	1.291363713	0.705688507	1.178584971	0.849485812	0.815048829	1.11388209	1.020694796	1.159547951	1.262090477	1.040185295	1.326759579	0.794608102	0.931638903	1.069619079	1.054516364	0.988621572	1.122913876	1.05916417	0.539985764	1.030152671	0.798603859	0.831330207	1.050705911	1.163223967	1.248558947	1.094434115
YKL185W	1.32636509	1.000130844	1.116465889	1.177260824	1.068111854	1.084816356	1.165400536	1.043143426	1.101696508	0.999644606	1.154610528	1.085228558	1.1352863	1.063865632	0.960747128	1.043792598	0.846263188	0.940154444	1.106903178	0.965817555	1.061322251	1.341554499	1.040959165	0.959256486	0.969490257	0.993696496	0.0001	1.09070715	1.073109497	1.220739503	1.115314729	0.934413152	1.117898168	1.009585725	1.190731991	1.167380351	1.003230837	1.102960496	1.092370781	0.999246415	0.984783775	1.399388494	1.090864804	1.282318047	1.393588331	1.027454494	0.956524047	1.014894886	0.97431354
YLL054C	0.711888341	0.697418808	0.576835368	0.868138736	0.626748704	0.673037977	0.722083251	1.08695288	0.979659624	1.062473683	0.668777495	0.759935675	0.721221433	0.815490877	1.02148455	0.857458232	1.173391431	0.772020206	0.837084212	0.703684374	0.733755605	1.010451965	0.909111955	0.761479542	0.984539155	0.862233981	1.040657442	0.876534734	0.88429827	1.040735226	0.626218158	1.189800176	0.839955909	0.769393692	0.764292633	0.757651075	0.813661662	0.535358024	0.882978433	0.862798233	0.785300598	0.239951284	0.792105447	0.975305648	0.449806109	0.86739863	1.021346742	0.78636358	1.0489731
YLR014C	2.339333099	0.998763119	0.616255304	1.154347536	0.873270889	0.597558586	1.790686677	1.257465864	0.863147661	1.287372543	0.811810184	1.054050466	1.219476924	1.275176161	1.01525497	1.164054865	1.314988165	1.168673434	1.293930589	1.135017134	1.27716412	1.754565839	1.153194754	1.536105892	1.360380874	1.139868541	0.81965117	0.563513008	0.760783678	1.265711713	0.860237715	1.048787812	1.449360343	0.892738303	1.165633482	1.19449042	0.615276087	0.786823986	0.879994578	1.165652956	0.88351001	1.322956892	0.289367072	1.931054199	0.896769513	1.045857789	1.186268977	0.913478934	1.078755186
YLR098C	0.000100001	1.228436382	1.359477408	1.482477598	0.885307455	1.113338168	1.816192856	0.954118453	1.24353061	0.73899928	1.389928805	1.062998177	0.971356142	1.343009905	1.211578022	0.685319796	1.473349993	1.386905563	0.964481563	0.537095805	0.938981766	0.000100001	1.048530921	0.783103071	0.621433586	1.327938581	0.777694825	0.724486408	1.223944525	1.223220412	2.298302149	1.567548783	0.47183288	1.127223515	1.099785254	0.771413813	1.48663646	2.053049645	1.409939309	1.257300619	1.095410878	0.000100001	1.545677428	2.500730239	1.045832351	0.902463628	1.278329535	1.311342299	1.066722651
YLR176C	1.007952215	1.007203041	1.038963967	0.997189846	1.011913888	1.00363309	1.04609888	1.030818259	1.051648682	1.001547039	1.072182422	1.025490229	1.015483515	1.02373554	1.044047722	1.008261512	1.035002534	0.999497942	0.991788818	1.01258713	1.021387534	1.005462788	1.001313924	1.041282616	1.017111486	0.98275442	0.983180806	0.9900889	1.00586921	1.016975952	0.955780786	0.992949603	1.027190927	1.00337638	1.033232766	1.01050871	1.039058379	1.047902921	0.997352763	0.982167855	0.988748005	1.14275298	0.946569422	0.999794097	1.054731223	0.972019097	0.976533165	0.994978455	1.033388809
YLR228C	0.06070971	1.489779371	0.626673518	1.793183776	0.406567187	2.021951136	1.195609927	1.166602468	2.451014123	1.489589065	1.524841454	1.950257515	1.377389338	1.341502625	2.149739663	1.350224484	1.522743352	2.023651724	1.62207024	1.74936232	1.142183997	0.24359126	2.192387456	1.740173215	1.585134753	1.383829311	0.000100208	1.583940006	0.940286052	0.751089944	1.951331272	2.474640363	1.222511278	2.23504164	0.464142972	1.23551695	1.798389223	2.240174905	1.30179216	0.554540603	1.180456783	1.541205194	0.809689994	2.861609148	0.874909753	1.060170282	1.37440441	1.166061468	1.340394011
YLR256W	0.0001	1.044247975	1.110512605	1.15356217	1.357040605	0.870078009	1.072830769	0.916563867	0.839318042	1.113750563	1.259377325	0.938072647	0.93393995	0.964835573	1.198354482	0.764466731	1.07500064	0.918413555	0.987239693	1.186708551	1.55019756	1.144726384	0.777473519	1.02384558	0.662814064	1.005339559	1.025219593	0.543217125	0.686759337	1.078447094	1.026062829	1.121664731	1.647402197	1.3527662	0.955226624	0.918108382	0.957012222	1.119668451	1.092095889	0.876615173	1.486974314	1.291284757	1.455368762	0.572922684	1.364447137	1.079909776	0.971109946	1.427331782	0.685495214
YLR403W	1.491730527	0.970340187	0.891705163	0.925469169	0.869718181	1.035501103	0.953551756	1.104093765	1.077880533	1.037533368	1.056994103	1.001037512	0.956414692	1.002673584	0.98424723	0.858188894	1.02909196	0.967234992	1.011175865	0.926933217	0.94867978	1.215925857	1.03332531	0.950504644	1.062438542	1.023833488	1.027245892	1.0569399	1.013226212	0.99142208	0.849876538	1.0039323	0.976964986	0.961313802	0.986205521	1.023505567	0.924250291	1.036267271	1.008819334	1.016582133	0.874335471	0.968478396	0.869836825	1.180643567	0.879160821	1.064181638	1.031105843	0.89852859	1.073802858
YLR451W	1.380141877	1.012504949	0.889563723	0.996831184	1.009497169	1.008933683	1.053446194	1.077208661	0.974331661	1.293066406	1.100040002	1.153627221	0.995459821	1.068919891	1.053586279	0.919516154	1.174702112	0.947251876	1.049812627	1.145667555	0.962571817	1.120429789	1.064808099	1.122671229	1.161831566	1.021766117	0.960869046	1.036165815	1.065698158	0.991446179	0.990724389	0.968920667	1.035462832	1.121079147	0.868913456	1.022842182	0.975290973	1.181720452	1.031892032	1.049961776	0.986646371	1.874954309	0.824710953	1.360714981	0.913988147	1.069718038	0.95801317	1.088046418	1.057106645
YML007W	0.625704895	1.078940417	0.979803427	0.926190654	0.945843485	0.949207102	0.895067082	0.995259743	0.820121014	0.92652054	1.044874774	1.013077681	0.909799753	1.010948253	1.013715163	0.926161716	1.009013172	0.905906945	0.998345286	1.000737609	1.070924847	1.021071517	0.921196861	1.000489737	0.952468641	1.062140613	0.91037007	0.826606124	0.970494352	0.995730526	0.910180284	1.088625391	0.982536461	1.091971604	1.076854496	0.992781811	0.989926681	0.982832819	0.983590284	0.969946184	1.088605488	1.154727772	1.004674221	0.713770237	0.95911369	0.965361305	0.979687535	1.060099087	0.953663554
YMR042W	0.786182189	1.025849123	1.098707391	1.047798038	1.239527711	1.193232656	0.977983758	1.028348507	1.031932482	1.189746684	0.926204116	1.278515823	0.839878166	1.161603652	0.970785738	1.571341739	0.975355694	1.351842321	1.151780948	1.072307937	1.226961722	0.000100008	1.071541179	1.393371284	0.835346106	1.096398053	1.300373162	1.309069161	1.219599997	1.237587147	0.724481795	1.027448727	1.277448446	0.698785476	1.098287375	1.273995285	1.307903192	1.10191286	1.155824045	1.092158081	0.943619023	0.974851658	2.211050282	0.405221421	1.229622959	1.156319502	0.986831051	0.977945383	1.041870523
YMR182C	0.086433973	1.369825193	1.237411021	1.582100089	1.14087717	1.053804208	1.298392021	1.173289271	1.494223718	0.580006077	0.0001	0.904610557	0.883396141	0.985126336	1.16672214	0.989205755	0.426018299	1.031471669	1.066066838	1.280419105	1.511300772	1.104794812	1.293456586	0.786562653	1.219976325	1.374095938	1.271522033	1.018057194	1.15659188	1.316229317	2.314628076	1.895861694	1.401471123	1.24895974	1.27393484	1.155455201	1.085674681	0.691031007	1.216427856	1.47196706	1.310213142	0.0001	2.428786161	0.987678856	0.91565446	1.670511785	1.627225819	1.02491156	1.73160929
YNL314W	0.279669883	1.155567086	0.89821222	1.153024992	1.029832234	1.034463026	1.155853345	0.895943614	1.085947305	0.88781073	0.789167687	1.26638956	0.753810588	1.009992719	1.035217424	0.999742827	0.89534996	1.019267511	0.906715757	1.028650631	0.715643056	0.883994079	0.93718222	1.461418035	1.135618464	1.407488599	1.148214503	0.710669743	0.943119835	0.968546532	1.002699068	1.078104485	1.064706563	0.934399863	0.687280832	0.675292276	0.909347709	0.702617005	1.031555012	0.982629076	1.028967025	0.000100001	1.271876757	0.226197504	0.621796522	0.99978964	1.344128152	1.097271705	1.158470187
YOL067C	1.914009404	1.371432933	1.788040438	0.0001	2.000135089	1.015651015	1.657114964	2.014926592	1.583725442	1.290686439	1.692057536	1.292474815	0.433988416	0.795010437	1.332922669	1.218341291	0.860700398	1.07845622	0.107641905	0.000100001	1.639867149	2.497196843	2.703253898	1.643054823	0.773349805	2.12216309	1.099742211	1.112704664	1.828763409	3.088526102	1.417613928	1.176862698	1.096818837	0.930959722	1.454401855	2.19844955	1.809418082	0.222806721	1.929565707	0.080632887	2.161881376	1.760662041	2.177797008	0.663217441	1.535642106	3.265823577	1.42473588	1.334968114	1.343429932
YOL108C	1.077492563	1.012062132	0.97803104	0.971557706	0.99945338	0.986485891	1.016085371	0.982350993	1.020738434	1.094579105	1.112142446	0.967339752	0.987477664	1.011277226	1.018136306	0.994553333	0.974682573	0.980543943	1.025682566	1.04230343	0.965492379	0.993614405	1.010375851	0.998270008	1.086242568	1.026849081	0.950379156	0.958224499	0.987673654	0.937883023	0.921049213	0.978800216	0.945847468	1.063717314	0.937893145	0.983745797	0.988245437	1.123306329	0.969443237	1.000575509	0.996300358	0.906078118	0.886039461	1.044787833	0.902735709	1.0437534	1.00590779	1.078047799	0.898285867
YOR028C	2.310227536	1.6242095	1.829311106	0.803106467	1.72443695	1.674390872	2.352362853	1.466281415	1.091677074	1.776708397	2.453471517	2.065485465	1.664542044	1.324217301	1.616536635	1.643499954	1.889014318	1.329144112	1.357147128	1.109843537	2.319253432	2.386891269	0.993464512	1.181394226	1.301212423	0.79030163	0.520953956	1.147550491	2.225850155	0.949948247	1.940893972	0.420463059	0.752587481	1.664012602	1.837510836	1.615303628	1.538352914	2.14371262	1.078800838	1.053617038	0.828695872	3.762321136	0.000100002	1.421773468	1.238589289	1.199945839	0.784180873	1.513259912	0.000100002
YOR032C	0.0001	1.173032614	1.570271294	1.880649264	1.84306333	1.025553426	1.263705425	0.754439803	0.671365059	0.177868096	1.024570337	1.054395452	0.540959548	1.203751854	1.540160793	0.821494721	0.795544631	0.783766067	1.023595473	1.369696749	1.727977831	1.115640442	0.95275107	0.798402464	0.493980574	1.342670348	0.837749929	0.556124842	0.967897535	1.158296968	1.982989752	1.429346116	2.027557451	1.533602985	1.395411931	1.135148703	1.566476965	0.808766169	1.213450248	0.953404966	1.682286801	0.577198297	1.107174699	0.000100001	1.547655924	1.309572709	1.246041991	1.518271291	1.139429672
YOR113W	0.0001	0.947926508	1.239616972	1.299856818	1.5580977	0.992226353	1.024105407	0.992359558	0.745711588	0.890231144	0.857934044	1.184299962	0.849515239	1.127486004	1.161924695	0.936200034	1.087038752	1.057620762	0.931415108	1.248466077	1.361555249	1.008518003	1.123342527	1.444599766	0.812328313	1.123809359	1.10002165	0.798891416	1.022966969	1.21347419	1.523788762	1.407318376	1.160096366	1.388623266	0.801737992	0.918998413	1.193901	0.726336522	1.149329555	1.220136438	1.781044614	0.498256731	0.962470713	0.518100346	0.906181049	1.072929292	1.204238056	1.409669278	1.086451665
YOR140W	1.108850359	1.05278223	0.982920869	1.030308628	0.895377184	0.949860329	0.904222285	1.071862746	1.061133908	1.150608096	1.102258387	1.003759449	0.958345737	1.034569134	0.984201419	0.991468213	1.050183983	1.020469153	1.064749197	0.979807986	1.087235769	1.174761701	1.05365017	1.092148927	1.146406508	1.027905444	1.123042085	1.09701661	0.96145946	1.059579798	0.912709247	1.103337939	1.118770216	1.090893399	1.036281535	1.025571254	1.028016798	0.993097328	1.11392016	1.020235088	0.914659503	1.067370778	1.081637165	1.150849211	0.842747665	0.981468057	1.094990813	0.983467602	1.133435439
YOR162C	1.554335338	1.011018753	0.884378518	0.973220804	0.817231262	0.971225998	0.911499617	1.248908498	1.204466016	1.254170542	1.208091815	0.952458533	1.169272468	0.995410449	0.819421635	0.952518731	1.241457031	0.938877888	1.130246388	1.052040781	1.028348513	1.197556202	1.065346343	1.063959738	1.221528427	0.99659766	1.216391752	0.917043453	0.934244231	1.048704928	0.752115077	1.126025508	1.027682798	1.057884059	0.855363338	0.962983889	0.971951105	1.067313988	1.092992403	0.945104368	0.840696766	0.989310754	0.914891275	1.36837158	0.644033687	0.890466556	1.197795118	0.998717502	1.193640313
YOR172W	1.833115324	0.650504136	1.044908891	0.853512073	0.606880831	1.185611182	0.873149825	1.029434429	1.290411707	0.520005394	0.730700576	1.19709326	1.138486874	0.957429336	0.789124524	1.177782716	1.040660093	1.152321656	0.961479895	0.211833996	0.640894808	0.805729283	1.038385742	1.766406113	1.277214741	1.081729991	0.795271664	1.262142401	0.789129872	0.962101429	1.075983464	0.858487205	0.652040875	0.820393865	0.895638953	0.797520616	1.133454844	1.072889522	0.864897445	1.324345573	0.811464396	0.000100001	1.319959165	1.560790344	1.018119209	1.473836041	0.992070317	0.690897083	0.883169274
YOR358W	0.810096338	1.024722631	1.018296218	1.152596238	1.042261247	1.064951552	1.024067891	0.961884	0.911189194	0.927771573	0.96943255	0.980225165	0.993288102	0.997621426	0.960201374	0.976766308	1.049091566	1.007736281	0.980554588	0.985780766	1.014186741	1.053912922	0.978268859	0.815023753	1.005520527	1.059397242	1.101297118	0.927625006	1.004590673	0.930717153	1.112531929	1.043761728	1.003366379	0.95123894	1.023412337	0.993094691	1.004895903	1.019633425	0.98962906	1.024599983	1.040039394	0.574708917	1.064674084	0.991515012	1.008140341	1.10518053	1.022281453	0.945947344	1.087165441
YOR363C	0.0001	1.75683348	2.259709988	2.243968402	2.06963146	1.157514499	0.680539622	0.870507196	1.053656841	1.892806014	0.85872298	1.522563921	1.87358271	1.877648663	1.49314632	1.101485772	0.644002678	1.350659868	1.868656803	2.404921434	1.802909683	0.000100002	1.263622209	2.035135562	1.261042619	1.717765975	1.88008085	0.721152427	2.282499943	1.533181892	0.597629434	1.952345637	2.079568776	2.431752469	1.665385057	1.743022045	1.89893178	0.500240335	1.568343971	1.428649739	2.375009386	1.865506108	2.446068734	0.000100038	2.234813719	1.124130052	1.729659726	2.564749527	0.979285719
YPL177C	0.268371137	0.913982932	0.760413044	0.818266293	1.091079229	0.5759384	0.788972465	0.645616485	0.343267396	1.438704979	0.725848905	1.302412163	0.852457367	1.030081425	1.177464729	1.193757047	1.164467504	0.839106141	1.208507691	0.981014697	1.120533442	0.794134939	0.955068012	1.720836087	1.22851705	1.073669998	0.575697127	0.829014099	1.133976624	0.840958187	1.368159349	1.184460832	0.82767936	1.022053961	0.829452976	0.829421812	0.870087734	0.812098234	0.909039922	1.224279807	1.061906722	0.288245865	0.766563106	0.884454715	0.847656063	1.561101996	1.10636098	1.301601313	0.766206576
YPL248C	1.181089277	1.415323985	1.584883037	1.209015509	2.151012727	2.014006009	1.382489812	0.778973215	1.27669058	0.822367511	1.139629444	1.065253227	1.252423481	0.522144204	1.522334705	1.086622485	1.050907095	1.143502368	0.632629358	0.885798094	1.373362205	0.695258204	0.936920938	0.892774088	1.279754783	1.19195443	0.443198742	0.896851408	1.659825453	1.078945361	1.211825963	0.877430864	1.172969777	1.060386067	1.058271132	1.013327379	1.322401157	1.29101192	1.207437393	1.309800897	1.364807981	0.393974834	1.336605501	1.087865531	1.504873985	1.548640208	0.73738105	1.469977887	1.03722211
[truncated: 131 more columns]
