# Supplementary material for: Inferring TF activities and activity regulators from gene expression data with constraints from TF perturbation data
Source: Bioinformatics. 2020 Dec 22;37(9):1234–45. doi: 10.1093/bioinformatics/btaa947 (PMC8189679; doi:10.1093/bioinformatics/btaa947)
Supplement: btaa947_Supplementary_Data [file btaa947_supplementary_data.zip › S24_50-TF_TFA_values_optimized_with_PWM-PC-ZEV_on_TFKO.csv]

	YAL051W	YBL005W	YBL008W	YBL021C	YBL103C	YBR083W	YBR182C	YBR239C	YBR279W	YBR289W	YCL010C	YCL055W	YCR065W	YCR081W	YDL005C	YDL020C	YDL042C	YDL070W	YDL080C	YDL106C	YDL170W	YDR034C	YDR043C	YDR079C-A	YDR096W	YDR098C	YDR146C	YDR213W	YDR216W	YDR223W	YDR253C	YDR259C	YDR310C	YDR392W	YDR421W	YDR423C	YDR443C	YDR448W	YDR451C	YDR463W	YDR480W	YEL009C	YER028C	YER040W	YER045C	YER169W	YER174C	YER177W	YER184C
YBL021C	1.005966228	1.005161968	1.004572113	1.002573742	1.003755364	1.005470369	1.004347888	1.006127741	1.005107566	1.003034136	1.000751007	1.005100093	1.004275878	1.004939488	1.009442194	1.004400746	1.004767718	1.006842752	1.007262586	1.006248098	1.006727279	1.00403036	1.005775755	1.004985692	1.004407029	1.00631443	1.007310545	1.004775585	1.003567115	1.002638265	1.00552028	1.005302045	1.005506036	1.006075946	1.004103848	1.004778022	1.006798921	1.002567973	1.007375816	1.004091188	1.004617193	1.005680149	1.006059588	1.005196714	1.005683412	1.004962502	1.006007107	1.006242939	1.004563748
YDL106C	0.999565954	0.996772765	0.993246242	0.969979324	0.996569551	0.99575776	0.992634334	0.996085415	0.999350612	0.98971368	0.995113634	0.995797832	0.995096506	0.99411501	1.001611481	0.995857416	0.996548543	1.001693085	0.995957999	0.999088784	0.998342731	0.993654994	0.994223368	0.993602443	0.998551	0.995720498	0.995585913	0.994484806	0.998966146	0.996033045	0.994045875	0.996838272	0.997751148	0.986807658	0.998109518	0.993770386	0.993988963	0.992714149	0.997904224	0.994944624	0.994305075	0.996682211	0.996912799	0.995184179	0.995574401	0.996763844	0.997003525	0.993605873	0.997436485
YDL170W	1.008749918	0.984210938	0.989870235	0.999457355	1.005432759	1.011783461	0.982476582	0.990119029	1.037531189	0.992760333	1.005060213	1.003982825	0.995768094	1.064155249	0.997052051	1.026783544	0.985678901	1.010666157	0.989315267	0.987582545	1.004984098	1.010936726	1.004274399	1.048396269	0.995566728	0.999289884	1.00253154	0.990750185	0.991877787	1.007110203	1.004582195	0.9938708	0.989798595	0.992349226	0.989272768	0.98053192	1.064488504	1.029511514	1.014345634	1.044747448	1.009303271	0.986326405	1.000341685	1.017563921	0.988812666	1.009577244	1.004589182	1.004477848	1.009220551
YDR213W	0.997788018	0.998275508	1.002423847	1.003074972	0.999267718	1.002364893	0.995074271	0.997160107	1.039284268	1.011151196	0.997250492	0.996451297	1.000559966	1.000886389	1.00112566	1.005237721	0.996957895	0.99889313	0.995842294	0.996299984	1.000608212	1.003505049	0.995936189	1.007007722	0.997902352	0.999203706	0.996931321	1.001887287	0.998610565	1.00434562	0.999350573	1.00262788	1.001345233	0.997482732	1.000341218	0.993721711	1.00523924	1.002700174	1.001493716	1.009557107	1.003442977	0.994965101	1.000343788	1.008147632	0.997627492	0.999425201	0.997343335	0.999905023	1.001459098
YDR216W	0.998618529	1.001805125	1.000745581	1.002437505	0.999828715	0.997220708	0.998779341	0.998281009	1.016313392	1.001514722	0.99349839	0.996149815	1.00137215	0.996012643	1.001382504	1.000471608	0.99687359	1.003901341	1.001389726	1.000786627	1.001440302	0.998531298	0.998739329	1.001810831	0.996597818	1.000602403	0.999596269	0.999746434	0.996606544	1.001362284	1.001857261	0.997589413	0.999592281	1.003073278	1.00286724	0.998317112	0.994858123	0.999065931	1.000302009	1.005618403	0.998639032	0.99291466	0.998133222	1.003028188	1.002746214	0.998199387	0.99897304	1.000073932	0.996727455
YDR310C	1.002454727	0.999653756	0.995588792	1.001982852	0.998276652	1.001039703	1.002961602	0.999226953	1.0068047	0.999569719	0.998398537	0.999740352	1.002534856	1.002820191	0.982115624	1.002554023	0.996545326	1.004132854	1.002279877	0.999870917	1.001078134	1.005247934	1.008750982	1.0078103	0.998908834	1.002159097	1.000052897	1.003337187	1.000339183	1.002666921	1.000889051	1.000268669	0.836159269	0.998329361	1.00960662	0.998178593	1.002374832	1.010689292	1.003482624	1.00894338	1.004194875	0.999058994	1.001433877	1.006322104	0.998982933	1.002266029	0.99902946	1.005487141	1.001406413
YDR421W	0.993817317	0.997478341	0.987267872	0.996552623	0.965946331	0.996390314	0.991259187	0.992491614	0.921358598	0.982476266	0.985334837	0.99984934	0.994099199	0.971447508	0.968940811	0.990172783	0.99192655	0.993514672	0.99525301	0.998173648	0.997640694	0.998890188	1.003873089	0.989278875	1.000732435	0.997675912	0.99002322	0.994741104	1.000569488	1.000271915	0.999136267	0.995923246	0.983993276	0.99962382	0.973701041	0.993133361	0.977582494	0.984811798	0.995609955	0.986029182	1.001456732	1.00555593	0.998837068	0.981880472	0.998907075	0.999717924	0.997064203	1.002400614	0.996793648
YER028C	0.991954674	0.990799171	0.9904468	0.994796312	0.9925473	0.994168582	0.989410611	0.9933611	0.988819858	0.990825161	0.995978045	0.991994491	0.992915788	1.000789079	0.99015962	0.998594941	0.993941755	0.995104716	0.994227678	0.991349689	0.994470156	0.992648416	0.992401814	1.002934598	0.987995807	0.990801347	0.991265486	0.992256755	0.992927683	0.988374929	0.993279911	0.990169098	0.989396766	0.986919667	0.988164987	0.991831967	1.001126962	1.000982201	0.99256962	1.009140196	0.99784143	0.989336453	0.982200135	0.998988108	0.991763434	0.997164636	0.99056984	0.98938527	0.992948565
YER045C	1.003562065	0.997773752	1.000034724	0.997812548	1.003776804	0.998164893	0.993057445	1.00051673	0.998900055	0.995115522	1.001695097	0.996607216	0.99896075	1.00685512	1.007800985	0.996306476	0.987048048	0.998362817	0.997050947	0.997935809	1.001676316	0.999130551	1.003051997	0.995355255	1.000054662	0.999930036	0.999195469	0.993110494	0.998757294	0.99760825	0.997401686	0.999885644	1.001405583	0.987171266	0.994907254	1.000783481	1.005414638	1.003223572	0.990808502	1.004274309	1.003656632	0.995514079	0.997956686	1.000034821	1.004687773	1.004747032	0.99950037	0.99578836	0.999426304
YFL031W	0.996821198	0.995328145	1.002301631	0.995017384	1.001234455	0.997009406	0.995633619	0.99039874	1.00368834	1.004913534	0.99756136	1.003608906	1.000084005	1.006099139	1.010742102	1.016654843	1.00501436	1.00182039	0.995103638	0.996260383	0.999192065	1.005038756	1.010194839	1.018933011	0.996246912	0.997260369	1.000810737	1.009239103	0.996200188	0.997140922	0.995600211	0.996535864	0.99973327	0.998949804	0.996042082	1.001952676	1.016894391	0.988970376	0.991652827	1.005598493	1.005213595	0.993253434	0.999263536	0.98771496	0.997125147	0.990584918	1.001663944	0.997090346	1.001194977
YGL013C	1.001953166	0.996012713	0.994429316	1.004932155	0.999944872	0.991719897	1.003810669	1.002976311	1.023263187	1.001177869	1.014318358	0.997115034	1.002058251	1.037266551	1.00726493	0.991626502	1.00338122	1.000387865	0.996692404	0.985496835	0.992491753	0.994156334	1.000609085	0.997416741	0.996725759	1.005747355	0.998997902	0.990730645	0.99224136	0.993789146	1.005543871	0.995270283	0.993835884	0.982647697	1.006835154	1.001566025	1.022222713	1.010256596	0.995964982	1.022880597	0.999937094	0.980801633	0.997329235	1.020395021	0.997661404	1.000721114	1.003473689	1.003528733	0.995994103
YGL035C	0.996613293	0.995728457	1.000030752	0.999770022	0.993085242	0.995106016	1.003259357	1.004583104	0.984054223	0.958446392	0.989851219	1.001085512	1.003352904	1.003841393	0.964744857	0.987171446	1.01826498	0.992167966	0.998303046	0.999603736	0.993122345	0.994592891	0.999840059	0.998920047	0.995054683	0.99918365	1.000939274	1.004525587	0.995362637	0.992569768	1.001931232	1.001237137	0.988042636	0.985552209	0.999705329	1.006773143	0.999182558	0.989491623	0.993108497	0.985285996	0.998650046	0.967655161	0.998614922	0.993253719	1.004813342	1.001190602	0.999965929	1.002632914	0.996623401
YGL162W	0.990898919	1.013234124	1.0127625	1.017424153	0.98879426	1.00339448	1.010898467	1.01223481	0.994645798	1.008557621	0.996251532	1.007202035	1.002663484	0.916562191	1.002833783	0.975094855	0.992168353	0.982116071	1.012215526	1.018410073	1.009478054	1.001135555	0.997788093	0.950389045	1.003077895	1.005208512	0.987468451	1.007548619	1.008311265	0.996791641	0.990567719	1.003912275	0.996602897	1.014498963	1.014029991	1.010648284	0.909530926	0.957228847	0.99458709	0.932263233	0.997041411	1.028262213	0.997356319	0.985737314	1.004855698	1.005999069	1.001252317	0.98362087	0.990258733
YGL166W	1.008130729	1.000535084	0.982587945	1.005799518	0.998051879	1.009215558	1.003254068	0.998876735	1.02955293	0.973087769	1.015960164	1.000657774	0.992854725	1.034823097	1.013701668	1.008118637	0.997090257	0.998822226	0.991875267	1.00051742	1.000206872	0.998254349	0.993484392	1.002923131	0.985583053	0.993873887	0.999972786	0.991104497	0.996599234	0.997865848	1.00629339	0.993858573	1.020731558	0.971866686	0.999851881	1.001876933	1.019528057	1.013364972	1.006142637	1.013622823	0.999094191	1.000368045	1.001847088	1.012296372	0.999591121	1.004926821	1.003120717	1.009817011	0.997166567
YGL209W	0.99700375	0.999514815	0.995934066	0.994605576	0.993783227	0.992068419	0.995167102	1.000579616	0.989007656	0.992076675	0.967159961	0.997120232	1.003781787	0.997074166	0.971697004	1.015015606	1.013191528	0.999637298	1.001363803	0.996339295	0.995796851	0.994133824	0.988458987	1.007127749	0.991118455	0.995161946	0.986251263	0.99789163	0.998549552	0.987554298	0.996843052	0.988820826	0.971562184	0.99579234	0.994169057	0.995338663	0.992119847	0.975361486	0.996224504	0.970084054	0.993902088	0.99477883	0.98042764	0.998156885	0.998038401	0.993450061	0.996846905	0.999096176	0.995982958
YHR006W	0.99391682	0.98913996	0.9889479	0.99377137	0.981101715	0.996821074	0.992175121	0.996557969	1.016508807	0.981852597	1.00714369	0.990355686	0.991864404	1.031013154	0.983726366	0.987527516	0.996688545	0.998429868	0.98965868	0.988776178	0.995261587	0.994061937	1.001878211	0.99901035	0.991439224	0.991719725	0.997175098	0.988603801	0.99208302	0.98866164	0.997855996	0.99118937	0.99684305	0.973720748	0.990983539	0.99429469	1.033883517	1.018522004	0.994458866	1.03690539	0.995899509	0.987752789	0.994126054	0.994878533	0.991168401	0.997167544	0.994062129	1.002145115	0.993026306
YHR124W	0.996012203	0.998070424	1.001706742	0.992868939	1.002124022	0.994874544	0.995430272	0.9982998	0.997031608	1.017079755	1.005968804	0.994421191	0.9956443	0.999515037	1.005324258	0.992544731	0.997929873	0.996585875	0.996376439	0.997475751	0.993846179	0.997584439	0.994610403	0.993621255	0.994855418	0.995962837	0.996030268	0.994621199	0.994749684	0.995159235	0.994244547	0.997194434	1.120023422	1.014174422	0.995312682	0.997542069	0.997560913	0.996936238	0.996899668	0.997878597	0.995529336	0.995645597	0.997640265	0.992979191	0.996362366	0.997671775	0.99651289	0.989066336	0.99810008
YHR206W	1.005379351	1.00447685	1.008494891	0.992077828	0.999917646	1.003215585	1.007953656	1.000389911	0.976314592	0.980368689	0.985877757	1.00549965	0.998704226	0.993385006	0.936356275	1.018396119	1.042286105	1.017529346	1.003781284	1.006114577	1.007836857	1.003302307	1.007974157	1.006850248	1.006993912	1.003336647	0.994492718	1.000268931	1.006247966	1.004292603	1.007697713	1.003834894	1.108501084	0.968714946	1.008484432	1.007251975	1.010260967	0.999619748	1.007131517	0.981361077	1.005637314	1.004864148	1.004905838	0.992928519	1.008440266	1.0052768	1.005485959	0.999273379	1.002686099
YIL101C	1.001337673	0.998549733	0.993936209	1.01563446	1.034546353	1.000101126	0.997126248	1.00118365	1.007551007	0.984101254	1.003100731	1.003136694	1.003915014	0.992274254	0.993775877	1.000343458	0.998764893	0.995340582	1.010601813	0.996000326	0.998689055	0.999956244	0.991619799	1.00966558	1.00809296	0.99934312	0.989882103	1.005057951	1.005687107	1.002154043	0.998963789	0.996929065	1.035122805	1.042397812	0.998140624	0.991522192	0.973025631	1.010591902	0.998196784	1.012285961	0.997773076	1.000532786	0.994398923	0.970795902	0.996027949	0.997159503	1.000724574	1.000696235	1.00127665
YIR013C	0.991682382	1.003631663	0.992363066	1.004818772	1.002398959	1.001397167	1.000466439	1.000357546	0.994420397	0.993237824	1.018126877	0.995353993	1.006665457	0.982965602	1.002239277	0.992644185	0.990914617	0.99626883	0.998950919	1.00460542	1.011111623	1.011603954	1.007018203	0.997494832	1.001567029	0.998694755	0.997837521	1.0005938	0.994893632	1.000315261	0.995057845	1.007449796	1.017006275	1.019397174	1.00329748	1.002058311	0.98163184	1.017938557	0.997399969	0.995409935	1.004169707	0.999660857	1.004047743	1.003322214	0.99640613	0.998396897	0.995097331	1.00333174	1.00147063
YIR017C	0.996669229	1.000766199	1.024853979	0.98984947	0.993817227	0.986770303	1.000623127	1.015520187	0.967882835	1.012333519	1.00046046	1.003906495	1.006695976	0.960023858	1.002192747	0.977098846	1.001185176	0.988866346	0.986007181	1.009472555	0.986271569	1.02148873	1.010608728	0.974338051	1.004961576	1.005945337	0.988921289	1.010620199	1.006757548	1.001531426	0.998755352	1.005325176	1.003290132	1.000608914	0.994394818	1.027385246	0.983160693	0.970949999	0.978269997	0.942151339	0.999807156	1.005971344	1.000669837	0.951882959	1.021556585	1.000219191	1.008810404	0.982732579	0.994728518
YIR018W	0.990723761	1.005075311	1.012475409	0.993164912	0.991837483	1.012000136	0.993015735	0.993844204	0.987507785	0.993009341	0.993319395	0.999587317	0.999483963	0.986293475	0.980498615	1.010943605	0.997992875	0.999280552	0.999145705	1.013076988	1.000576943	1.003205016	1.003723489	1.009738503	0.999669383	0.987959089	1.000916262	1.008590196	1.0118932	1.00599611	0.996948378	1.001180758	1.003403298	1.022939325	0.990808339	1.001706633	1.003698813	0.997079902	1.003568091	0.986491004	1.001457859	1.010675855	1.009156466	0.970722026	1.00116988	0.99808607	0.997479789	0.991015537	1.004786068
YIR023W	1.002760161	1.00042865	1.00208075	1.004792451	1.096341979	1.001571236	1.001159918	1.002740712	1.050201108	1.008645222	1.020160346	0.99579213	0.999664555	1.055529564	1.018223639	1.002247367	0.99507909	0.999489862	1.002624509	0.993380206	0.998627479	1.004427856	0.995931675	1.015778722	0.997524308	1.00084724	1.004563006	0.999473796	1.001636563	0.997623846	1.00830356	0.999957717	1.021547981	1.020166566	0.998160108	1.000465752	1.030543195	1.002553757	0.999898493	1.021173247	1.002464874	0.990413325	0.999534734	0.998634855	0.997464849	0.99567558	0.998436709	1.013828666	0.998452981
YJL056C	0.999371666	0.998049025	1.004622044	0.988516228	1.082800642	0.99109976	0.997323	1.001664487	1.031130593	0.974033238	0.999062074	0.994982713	0.988176362	0.983677562	0.995595132	0.994941463	0.986059123	0.992830528	1.001641347	0.998820638	0.991612506	0.998751459	1.002055382	0.979072113	0.998727642	0.995360778	0.99544744	1.001087739	0.991922575	1.00140837	0.982893354	1.00058739	0.991149599	0.982326498	1.001225912	1.005710102	0.986818233	1.000031203	0.985041329	0.978509862	0.993349513	1.007349412	0.996517403	0.990297774	1.009035175	0.991504148	0.997987252	0.980010634	0.997786999
YJL089W	0.990957445	0.997925388	1.000516084	0.993378931	0.998115094	0.993805651	0.993986482	0.996292987	0.996613048	0.992424874	0.997003235	0.995034976	0.991995378	0.992882534	1.008940176	0.991676641	0.998911525	0.991425972	0.993235825	0.997014521	0.993774454	0.99069739	0.984831039	0.983776915	0.996796019	0.992850433	0.996368474	0.992244125	0.993352816	0.993061372	0.993502162	0.994874091	1.0017215	0.998407553	0.988051728	0.997664097	0.99266733	0.978387929	0.992428652	0.985117619	0.989839223	0.997597687	0.995966713	0.988802172	0.996683057	0.990791912	0.997152271	0.986781762	0.994228898
YKL185W	0.998323518	0.996528956	0.989799279	1.000795888	1.00075696	0.999407335	0.99170591	0.992412034	0.990657006	0.992930289	0.990369483	0.998066566	0.994077068	0.973771536	1.002768378	0.995646022	0.989510532	0.991534544	1.001932776	1.004069765	0.997242216	0.995527422	0.990065675	0.989888588	1.001686764	0.998343097	1.008870849	1.001097775	0.998306209	0.999264688	0.997930888	0.995100857	0.997686448	1.016160097	0.993205368	0.989266104	0.977189976	0.993842321	0.997458937	0.984908064	0.993663832	1.00172774	0.994136611	0.994808598	0.993896584	0.996234973	0.996147756	0.990767411	0.998855309
YLL054C	1.007364918	0.964223437	0.989853118	0.98679873	1.039718759	1.020586929	1.00264107	0.994754926	0.955162893	1.004368735	0.966978236	1.006977043	1.000292227	0.964701947	0.932361085	0.958153692	0.965642145	0.997103115	0.983212387	0.991840532	0.996997107	0.99025123	0.981937246	1.003142884	0.98321167	0.996521623	1.00756762	0.979611479	0.972150378	0.989793916	0.992057213	0.992480032	0.990414277	0.950538737	0.998789514	0.99430488	0.983237861	0.97713999	0.999420624	1.115903975	1.00165489	0.981013436	0.998036472	0.975068931	0.992113584	1.026051386	0.990976731	0.956284305	0.996799956
YLR014C	0.995433027	0.993036455	0.992577007	0.995546157	0.99573347	0.996240384	0.992629739	0.992899368	0.995113758	0.996592495	0.99689814	0.994662922	0.997464691	0.994209417	1.006281498	0.994547862	0.99448737	0.993279462	0.994847779	0.993589023	1.001045915	0.995534554	0.995034188	1.002588205	0.991200172	0.993858932	1.00027763	0.992455465	0.993476161	0.993502011	0.994368166	0.995195668	0.996306659	0.991040837	0.992530907	0.99135913	1.004978917	0.999134112	0.995399632	1.013643686	0.99353425	0.987794508	0.9909411	0.998645374	0.991392315	0.997163273	0.995565013	0.992398898	0.995236029
YLR098C	1.003993402	0.993589334	0.992801671	0.994648447	0.987811959	1.003948618	0.999504888	0.996744556	1.027571326	1.017821466	0.99705004	1.000383404	0.995038609	1.002333666	1.0070046	1.007441159	0.991609363	1.000592213	0.99569151	0.998140365	1.005017749	1.002176768	0.998001931	0.992486154	0.991597418	0.998488964	1.007201477	0.991530247	0.998621024	1.00098677	1.003605947	0.998547274	0.996062737	1.00723194	0.998538071	0.998625798	1.006394945	1.009665115	1.00178264	0.995914322	1.004871077	1.003590455	0.997884016	1.012954489	0.995665138	1.012722688	1.000926163	0.988961523	1.002363804
YLR176C	1.000826591	0.995790464	0.991091727	0.999777227	0.997479335	0.998622093	0.9944689	0.99521539	1.008118569	1.002690611	0.986621435	0.996325858	0.995833139	1.000048581	1.01679051	0.997176958	0.995810617	0.997794916	0.998256261	0.993979129	1.002348906	0.999126344	0.998233676	1.003227377	0.994506118	0.9990254	0.996330115	0.996903036	0.995315164	0.997276182	0.99705738	0.998272922	0.999803724	0.99275966	0.995953696	0.993532548	0.994379596	0.991581212	0.99784704	1.00519181	0.997215371	0.992010383	0.994546638	0.981534723	0.994312529	0.993559853	0.997200414	0.993944299	0.998208531
YLR228C	0.996494488	0.995771335	1.001658908	0.992387928	0.996244332	1.001367694	0.991373464	1.001490324	1.003078484	0.99514692	1.02017204	0.995127188	1.001047284	0.979734737	1.000893102	0.997233744	0.986610224	0.999183139	1.000781824	1.001274994	0.99971088	1.003920062	0.989431898	0.999554202	0.993202223	1.000725462	1.003507553	0.99775957	0.993600762	1.00537749	0.995912352	1.000787343	0.984568105	1.008685211	0.998394696	0.998380314	0.987014612	0.981410902	1.00342912	0.996481206	1.002149965	1.004330133	0.99720575	1.0094517	0.995564917	0.998190662	0.99410324	0.977963474	1.005768014
YLR256W	0.999980868	0.990562569	0.999730201	0.994470645	0.978903071	1.0009817	0.990758435	0.995563818	1.010843703	1.009823522	1.003899696	0.99794028	1.001009509	1.044813719	1.042583052	1.006486194	0.989186668	0.999910539	0.994137745	0.996556329	0.998687171	0.999965207	0.994900334	1.003318481	0.98951383	0.99904131	1.001530057	0.990614898	0.994526588	0.999885142	0.998826311	0.997387199	0.988776862	0.999819869	0.992857945	0.995427977	1.047357375	0.999469931	1.000197328	1.016285083	1.002145284	0.994107137	0.99653545	1.0144484	0.997141233	0.992777905	0.995027896	0.984700901	1.001207393
YLR403W	0.995426393	1.007459377	1.007567556	0.995768904	0.995609318	0.995893696	1.009408718	1.004599093	0.984338781	0.979549323	0.99215653	1.002923405	1.006356515	0.987932276	0.970547963	0.998232673	1.009591614	0.999227991	1.004051657	1.009203977	0.997935693	0.995251869	1.002272036	0.968033633	1.014107626	0.999615229	1.000512267	1.001166363	1.004274116	1.001334479	0.995632368	1.000357143	1.001982982	0.996021638	1.007044641	1.007078668	0.976351255	0.974148374	0.998176153	0.967899965	0.993373697	1.012070497	1.004107469	0.981735361	1.005080451	0.997620388	1.002520569	0.999449498	0.997680613
YLR451W	0.997253885	1.003496443	1.002122154	0.982335135	0.978408092	0.99246623	1.014510416	1.000897904	0.966586645	0.995476468	0.977396961	0.997808433	1.007178605	0.979463093	0.995477082	0.988132936	1.00656466	1.001768715	1.005352336	0.997562043	0.992087104	0.993628591	0.997242483	0.982286677	1.000924584	1.000555723	0.997811663	1.001235867	1.003234193	0.998352315	0.999346186	0.997849281	0.993321595	1.009213331	1.011102472	1.00009005	0.973739466	0.970895601	0.996061871	0.95364869	0.989135607	0.982491515	1.001149178	1.000221572	1.00495214	0.991673609	1.001662981	1.000749903	0.992967969
YML007W	0.996548245	0.996024713	0.996468519	0.997393423	0.990541988	0.998317097	0.994076206	0.993989234	0.992939753	0.9929164	0.997389798	0.996612599	0.993948721	0.99735852	0.998990408	0.994418313	0.996162663	0.997659492	0.996155814	0.991700843	0.999649558	0.996265885	0.997239082	1.001922121	0.99563805	0.997035658	0.996119198	0.996466479	0.993536186	0.995139713	1.000926718	0.993908701	1.002321164	0.999439345	0.995483693	0.992542596	1.003253305	0.999589667	0.994044528	0.998634881	0.997478029	0.992970653	0.995902082	1.00008851	0.993063578	0.996484517	0.996673216	0.994654856	0.996129409
YMR042W	1.016219818	0.990210075	0.982783987	0.973877948	0.982004835	1.003580633	0.944290458	0.974655069	1.000818854	0.933574684	1.001066466	0.995761285	1.004956446	1.03690671	0.991959716	0.955255953	0.977649716	1.008567106	1.00384859	0.975670975	0.991837316	1.0008078	0.989335513	0.996433662	0.952578674	1.001957709	0.995844632	0.948805644	0.987852297	1.005772071	0.993302579	0.972737705	0.99482373	0.966452439	0.967849137	0.941522346	1.014212893	1.02012114	0.997328342	0.994594654	0.999931136	1.001653266	0.994544459	0.978977359	1.003149733	0.979368758	0.992182373	0.986180757	1.004479636
YMR182C	1.004597798	1.004266667	1.003965857	1.004028014	1.001325006	1.005956497	1.003964074	1.004103784	1.007560412	1.01054799	1.006502433	1.006692812	1.003006121	1.003978513	1.003826347	1.007266081	1.00924621	1.00628379	1.002373327	1.004930086	1.004958512	1.007045018	1.00526591	1.005541773	1.004342554	1.005622668	1.004635416	1.006942794	1.003131375	1.008777117	1.00676698	1.006419156	1.005473174	1.001877702	1.005340371	1.003507959	1.004920966	1.00725565	1.006601525	1.00987568	1.005678674	1.002667911	1.007347832	1.008261739	1.006180939	1.00931709	1.005493698	1.00407716	1.006192182
YNL314W	1.003139112	1.005465533	1.005890244	1.006467867	0.999806209	1.004607663	1.002692911	0.996649863	0.982066428	0.982702825	0.993040609	1.003261378	0.999344385	1.015650961	0.954138352	1.009576159	0.998974972	1.009073953	0.995920473	0.995171434	1.00353545	1.002598521	1.003788669	1.011578275	0.98909923	1.003479394	0.997805617	0.994814482	0.993682104	1.001567687	0.999958136	0.997553067	0.990961103	0.999165514	1.003376368	0.995956466	1.030697142	0.988283643	1.003418227	1.033439048	1.001845999	0.994658696	1.003462965	1.003527482	0.993704784	0.990679261	1.005387464	1.012353312	1.002939302
YOL067C	1.002469269	1.00037067	0.999854764	0.999300204	0.998526434	1.001374619	0.999470811	0.998306489	0.991622348	0.991096888	0.985142587	1.005994781	1.00774289	1.014014144	0.971830112	1.004740292	0.989541259	1.005890397	0.998108165	0.998906199	1.003794152	1.001682693	0.995792929	1.00369909	0.990893879	0.999654303	1.003747168	1.002492638	1.001677484	1.001709663	0.998248887	1.001174846	0.943318779	1.014459079	1.002152204	0.996069639	1.00595739	1.008112786	1.002969917	1.003957089	1.006516481	0.997161497	1.00240571	1.000179822	1.004185834	0.987761296	1.002615443	1.013325351	1.003482464
YOL108C	1.020525776	0.987624911	1.003398153	0.97938286	0.997379229	1.009060111	1.004085423	0.997005518	0.969476383	1.024286541	1.018765183	1.016950347	1.00106357	1.01383014	0.92448709	1.016032006	0.874999178	1.012327776	0.996839941	1.001069619	1.015851721	1.00643387	1.010001819	1.007884664	0.991485463	1.001991658	1.022184383	0.991216332	1.000852533	0.997697929	1.033879891	1.002448627	1.041361916	0.954873718	0.997073891	0.999282212	1.045972217	1.016910656	1.004304582	1.040562223	1.013249031	0.997745964	1.004540159	1.099113649	1.010810501	1.010611648	1.005105411	0.992040129	1.002298209
YOR028C	1.002011716	1.005825142	1.00665129	1.004909655	0.968636192	0.989068991	0.990379724	1.012757883	1.031932905	0.974066029	0.975813739	1.008872096	1.001651361	0.982033666	0.986015483	0.990719841	0.997646514	0.996364782	1.003440471	1.017276674	1.002506958	0.999809699	1.003879281	1.002638502	1.007351483	1.000721616	0.993839941	1.009731453	1.013108358	1.011254439	0.999915406	1.00858386	0.995435296	0.98155702	0.984239075	1.020856466	1.010993586	0.965612532	1.00255156	0.96054012	0.998244573	1.023304978	1.01288505	0.983478155	1.022859124	0.99970014	1.000399065	1.012649898	1.006205789
YOR032C	1.00299499	0.999489207	1.003819075	1.011964034	1.001590991	1.00458671	1.003855118	1.004202442	1.029795924	1.01161999	1.014236504	1.001234508	0.996093559	1.064775342	0.996325851	1.000690803	1.000768048	1.002769339	0.998686437	0.995785116	0.997155924	0.999589719	1.00078113	1.007386243	0.99617032	0.99655225	1.003548799	0.993106171	0.994705364	0.997827878	1.008312754	0.997172681	1.002520905	0.991155391	0.9988578	1.007469292	1.066597141	1.026698195	0.998499836	1.04702507	0.998532426	0.99542765	1.001913675	1.019979145	0.998779845	1.005913389	1.000336338	0.994536295	1.002692439
YOR113W	0.992709969	0.99962678	0.998411813	0.988442164	0.997363265	0.993684719	0.993460877	0.993549918	0.983772976	0.999826305	0.997524261	0.998550185	0.998493936	0.967420065	0.98402978	0.992667845	0.985834848	0.991824844	0.994780727	1.001804831	0.997826336	0.996540837	0.99979083	0.985259035	0.998376983	0.996114193	0.994657447	1.0013931	0.998431334	0.998615046	0.993746095	0.999105171	1.013904132	0.997012293	1.002522328	0.996567802	0.959713187	0.990686032	0.996666043	0.965436762	0.995868129	1.004703858	0.998635479	0.977725794	1.002225097	0.99583205	0.995879066	0.995923397	0.99767061
YOR140W	1.004626352	1.004682677	1.003884817	1.00400193	1.00388877	1.00340896	1.002785093	1.003835634	0.996322472	0.999073243	1.001596142	1.005047682	1.005867355	1.002619676	1.003361921	1.004757369	1.004381322	1.004357027	1.007425525	1.00544955	1.005668904	1.00338909	1.004990928	1.003065236	1.004115799	1.004167155	1.004187407	1.003706787	1.00444924	1.002070766	1.003540048	1.003427287	1.002450731	1.007115632	1.002120967	1.005231456	1.003421589	1.00130684	1.003911358	1.002358749	1.003154125	1.005129886	1.004126851	1.001872167	1.006247034	1.004045697	1.004624211	1.002825762	1.002744796
YOR162C	0.99839878	1.005057754	1.012424555	0.99017653	0.987091489	0.990722879	1.002049276	1.005402475	0.978422157	0.976004761	0.978605488	1.003792525	1.002652229	0.973076933	0.991568093	0.993523893	1.009457234	1.000386508	1.002795358	1.013944759	1.000401013	0.994278917	1.012601511	0.98336641	1.006085396	1.002051041	1.000667947	1.005441478	1.006334532	1.003385938	0.993708033	1.002630758	0.995776306	0.977890254	1.003767966	1.011221472	0.974183545	0.943736145	0.995423646	0.952821915	0.997233631	1.010313164	1.008003107	0.975772678	1.012523846	0.997459524	1.003091761	1.010539404	1.000355969
YOR172W	0.995254586	1.006002378	1.003185393	1.008323245	0.991215395	0.99616782	0.999321873	0.996670323	0.955705245	0.990339411	0.997234146	1.003996765	0.992334176	0.966892504	1.006008478	0.994561009	0.993632691	0.990711863	0.996065116	1.004382324	0.993741394	0.995608951	0.998445689	0.970769059	0.999048778	0.998798795	0.998848024	1.004119117	1.003291835	0.997035689	0.99540503	0.99837582	0.996606192	1.00565504	0.99854264	1.005684811	0.944386257	0.967357798	0.993363361	0.967432958	0.998025219	1.004120674	1.001179005	0.973646323	1.003691628	0.986368123	1.000566806	1.000826823	0.995088736
YOR358W	1.003006559	0.988439544	0.982350576	0.87224476	0.937854658	1.009082612	0.979655367	0.987591775	0.987070048	1.057655553	0.946169558	1.008429583	1.007748718	0.997525169	1.013319884	1.041964606	1.002417744	1.020696654	0.987264311	1.00615924	1.010711346	1.00734818	1.029389641	1.017282374	0.962909794	0.994200675	1.009678152	0.978243597	0.993378701	1.001654958	0.996522159	0.998575961	1.001404477	1.014957792	0.983600231	0.992537452	1.114734733	0.984107736	1.009539876	0.997986479	1.016532894	0.989307899	1.010348551	1.076177696	0.989483894	1.008956552	1.000126479	1.012986623	1.002503523
YOR363C	0.991835495	0.992317092	0.989615671	0.994489767	0.988051577	0.993386165	0.992811063	0.991853212	0.989861156	0.990530054	0.983898423	0.992250823	0.994386551	0.983276441	0.992256638	0.991195968	0.990814871	0.99163824	0.994415364	0.993365394	0.994597441	0.991239632	0.994994382	0.991415839	0.99276747	0.993152977	0.992258793	0.990905822	0.99278292	0.991713257	0.988968224	0.99246524	0.994109673	0.992451109	0.993556116	0.992053775	0.989108384	0.982993056	0.992238133	0.988556136	0.99088761	0.988190044	0.990180728	0.993845254	0.990417747	0.991032127	0.993683187	0.9962022	0.993900689
YPL177C	1.00343992	0.988449228	0.988677972	0.993589475	1.002524341	1.000460567	0.995156983	1.004894302	0.985115355	0.997954605	0.991170899	0.99240532	1.009345342	0.996743073	0.994994443	0.987965724	0.993783978	1.001451753	0.98922463	0.988694522	0.996110268	0.995059207	0.981022134	0.985910005	0.996778018	0.998000695	0.991064113	0.988515343	0.995095734	0.988230406	0.992061198	0.987673886	0.9869926	0.974582493	0.992669599	0.992844593	0.999207186	1.005530994	0.990452091	0.996939344	0.990196908	0.992002892	0.988055805	1.006796992	1.00021462	0.991571176	1.008544314	0.981840835	0.992340555
YPL248C	0.99949082	1.001047152	1.003090065	1.001393326	0.999250324	0.999809132	1.000758882	1.000744912	1.001821662	0.997294405	1.004370945	1.002948868	1.000318117	1.005495674	1.006335221	0.997862998	0.998899513	0.998973653	0.999913037	1.000494123	0.999757957	0.999971898	1.001648752	1.000237127	1.004925709	0.999826226	1.000559517	1.001979895	1.000713384	0.997942153	1.000419907	0.999696732	1.003807587	0.993798485	0.999767447	1.003473788	1.006572565	0.996127953	0.998854152	1.005823742	0.999658891	1.000229008	1.000237333	1.004093118	1.003387886	1.000140675	0.999956938	1.00195633	0.999407165
[truncated: 131 more columns]
