# Supplementary material for: Inferring TF activities and activity regulators from gene expression data with constraints from TF perturbation data
Source: Bioinformatics. 2020 Dec 22;37(9):1234–45. doi: 10.1093/bioinformatics/btaa947 (PMC8189679; doi:10.1093/bioinformatics/btaa947)
Supplement: btaa947_Supplementary_Data [file btaa947_supplementary_data.zip › S29_94-TF_TFA_values_optimized_with_Union-PC-TFKO-ZEV_on_Regulators.csv]

	YAR003W	YDL006W	TLC1	YBR114W	YMR037C	YKR093W	YKL074C	YBR001C	YLL019C	YKL116C	YML123C	YBR010W	YHR146W	YER028C	YKL127W	YGR133W	YGL090W	YDR098C	YBL009W	YGL248W	YDR320C	YGL209W	YDR120C	YJL138C	YCR066W	YCR106W	YJL115W	YPL045W	YDR146C	YCR092C	YDR440W	YDL042C	YNL056W	YLR260W	YOL012C	YDR079C-A	YBL021C	YDR514C	YLR442C	YLR455W	YLR403W	YMR078C	YBR272C	YJR063W	YGL029W	YPL047W	YJL124C	YML062C	YOR346W
YAL051W	5.60692315058	0.000100011861653	0.304965109053	6.57940825725	6.39908644465	5.89666586586	4.2062589106	3.54156934713	7.27946389176	6.67524573214	5.48739350847	4.13394112325	5.67701014412	6.21966993083	2.86700832857	8.28032799399	3.90075741945	6.00436006796	5.88517660488	6.52042723861	0.000100001412503	5.54172362159	4.30073348087	6.28273588369	2.79631398947	7.4962667228	2.33114499244	3.2088396557	3.35960198803	4.16403350431	6.0558069669	4.01686226056	6.07686093839	5.66421421199	3.57045174782	2.99575284099	7.15829827896	5.53745444262	3.67373641918	4.78811507752	0.000100000644497	2.77714536416	5.40209167235	3.25309811869	3.28779332825	3.76481563576	1.84364318485	4.29520469137	6.87927328859
YBL021C	1.61794780119	3.49485665201	5.45172438683	3.94696105962	3.61206531921	4.0800328112	3.49696963173	4.63881425128	3.54038547472	4.44354184011	3.98246342124	4.58476209553	3.69076568357	3.9825406505	3.27136255888	5.56020173285	3.93656138511	3.19967350731	3.46337858317	4.0567089992	1.69184538468	3.45015806505	4.14049158195	2.46639227913	3.46318721913	3.62588356812	4.47001838415	4.76214669817	3.60416617839	3.78271409167	2.77298716798	5.89115044069	4.83930204835	3.20800255946	8.37677938422	3.70625330557	0	3.34273127464	6.36847429599	2.55399300997	3.27550884028	2.85958231883	4.33091457217	4.22439160474	3.25199801821	3.11416165643	4.05010502355	3.43493211756	4.36706987548
YBL103C	9.62891139215	5.85152272536	1.01293109318	13.6742490317	14.0925620006	12.8277017658	13.6974622347	7.36940146376	18.6127008575	13.4081977512	9.95224301259	11.9510786365	11.9440529466	16.0698174619	12.2903569466	14.5695624672	13.1066896584	12.0515831355	15.0127886508	14.6217595356	15.8769590666	15.4748492985	12.6039137198	14.5408376118	9.66658450359	13.7390952495	7.47192591423	3.68820756579	14.6286587976	13.3924519845	13.4542462212	10.1017391388	17.3208820446	15.3280447962	10.1922569759	9.51914739187	13.058229981	13.1703320384	8.8840569191	12.957428201	5.91878852103	12.2356439801	14.7860043455	16.0897479686	16.2128795494	11.7452704626	8.10093958638	9.11395470342	14.6990243889
YBR083W	1.28848311198	1.88764495437	4.66609138223	2.88066017268	5.588611174	6.27182538887	5.28112464252	5.32414518448	4.27928837296	4.75903940689	4.31054310222	5.64333512665	6.60559864366	4.01326759071	5.16694892101	5.14840516435	5.71156863248	4.98882877128	3.69298731288	3.80713996479	0.00575295594665	5.91666015802	6.02046480209	5.52942314037	5.8564467927	5.27408772555	3.79763777072	0.000100002310951	4.74079292312	4.83649250744	6.0174099237	6.61383828613	4.63652173123	4.17706551954	7.30437223648	7.39897506809	3.52945428634	5.91837627992	4.90104480484	5.34801614405	5.17287723084	5.14248128274	5.47860216205	3.01908692009	6.8195964287	4.90872250348	7.20720113631	6.93657193394	4.61315000119
YBR182C	1.56463505826	1.7203735781	2.91287814068	1.92805280362	1.33354771339	1.04356101533	0.464788453179	2.12446380576	1.09440342385	1.11305328457	2.0621653004	1.56222810993	2.69790681306	1.47731281047	2.24473794495	1.32045579205	2.38793023751	2.14917726681	1.37148728532	1.61873303007	3.88988424101	1.24191902097	1.80854341328	1.29691434611	1.34074572338	1.90802578841	0.596939585895	1.79358976318	2.67096652173	2.08858765794	1.23233966738	2.27349083399	1.5511618212	1.16110853913	0.950525574457	1.43166469536	2.33340111117	0.762451388033	2.64448360641	1.72191179382	0.146041185863	1.1911508826	1.88926117441	0.11854945857	1.96641314916	0.000100385944438	1.42759346965	0.372692692128	1.05576157857
YDL020C	8.69777612975	6.9466055248	19.8819529758	5.98051637401	5.65942702072	2.19247670308	3.18770471008	5.16847955711	4.664133335	5.02065226657	7.50867067009	5.69658209729	7.30682361051	3.79697212161	5.07237031978	1.76237976821	3.23740298245	5.31895680789	4.69274236837	3.49190906895	3.85287666751	3.82619264305	4.92041749814	3.65731669318	13.8658277635	3.46560567489	17.7457496845	10.4983969555	6.70255162624	5.3027948965	5.93249108218	0.000100016104739	4.04386788937	5.02923005764	0.000102943089642	6.22079290264	9.39336530664	1.20676792347	0.801063416322	5.52731832496	4.32188342172	14.5865858726	17.4097565013	2.51748400077	4.40165699515	11.6381266629	4.16531184402	4.73134283008	5.2975636852
YDL106C	19.3706497449	27.0176677691	3.74028493186	5.9730793366	17.7514608027	8.75623560908	11.5960251696	9.09239646599	12.8747398313	9.65721106138	11.3303000885	11.1323133643	5.41041037504	12.7613827678	15.0714585738	16.9569282704	7.01317446746	13.7538392678	14.4069558466	12.3248939008	0.000100003421897	10.1660894499	8.58867413056	15.4064110929	6.42528773656	14.1979413993	9.66531982717	14.0441343542	11.7843223045	6.53974522864	13.1283936676	14.7719653552	11.9902374782	8.21023395298	0.000100004313531	0.000100009818132	10.2539841206	13.5982290025	10.2995214244	8.77872413082	0.000100015911043	5.28711186262	9.00654177785	0.000100025125016	10.742067261	23.5285753305	8.23445747397	9.8238300516	7.07919204287
YDL170W	13.9382284046	6.68775726929	12.676583004	0.0150680082947	1.62305616338	1.68754453688	2.38988401845	1.39882925604	0.00828440817308	0.341191619751	0.00134066023284	8.37212748008	3.57911585896	2.29640013861	2.00205531501	0.000102111389829	0.0228431974253	0.653624603949	1.56118712948	3.12085358667	19.8761313435	2.45830378705	0.0270938615029	0.084040104953	4.77883753954	0.525800142648	11.6443393985	9.84359158606	1.24907602453	0.00130015486293	6.02699983329	3.52359107761	2.4794694462	2.36900714522	0.703616702269	2.34508810269	0.176869567956	1.87965317253	2.55553763813	2.4639882783	3.82666440741	4.17267389866	1.05404975423	2.30121203425	0.920681083271	3.78249848048	7.35007268709	3.22915581159	2.01140423598
YDR034C	6.74263425128	5.03723183628	22.7073083817	6.17844393402	4.5641083245	3.37213834161	0.283965158653	4.56905613132	3.80976696934	3.1354028484	4.6170624233	5.457625363	4.31737451804	4.50647751266	3.62867128677	38.0950009982	0.633266448184	3.02859836345	3.3953080379	5.03647994869	0.697619456287	1.60924922035	3.27836376898	3.75931922512	2.45505079989	4.0966965928	8.00531620833	9.74109285104	1.80135364657	2.85577338696	2.94049740767	4.05694139247	5.96096142042	3.5929406498	0.000100084832605	0.10666669034	2.31571991698	2.5682411346	3.81386419797	2.92033293473	0.53346783749	3.82660494801	2.48191515549	0.000100006933673	0.000100351694317	4.61548566709	0.931234067498	0.000100008217807	2.41532609588
YDR043C	0.499579894804	3.30376261507	2.39635920664	4.59721932927	4.38610404541	5.11591151529	5.03896600261	4.71036349841	4.51289529238	5.25318164969	4.99114941323	5.5323701901	3.91116682024	5.0593123431	4.08440189731	6.89753714103	6.0666100802	3.91292715636	4.22147591856	4.88192594697	1.5357176683	4.02087096643	5.65986369544	4.2011390792	3.64402235503	4.99045596638	3.73334056531	1.46578004435	4.08380928277	4.24543210767	4.16801533325	8.69762666094	5.73069544938	3.76069131741	12.7378466332	5.02243256648	1.73141285482	4.70870769119	7.87413998525	3.59052590934	4.56104385818	3.10859905251	4.15359786833	5.88341341962	3.52546762341	2.8693428004	2.75944622879	4.74523957739	5.69465935803
YDR096W	1.3815285227	0.000100002864642	0.00147009859393	0.848409001498	1.1670465433	1.13940291017	1.19772615331	1.82170002468	1.26475542982	0.931896674821	0.945863779786	1.1395391618	0.472427485163	0.660767182141	0.794956436947	1.12834782911	0.710655038658	1.00906511578	0.740523169455	0.50138804212	0.03197811449	1.24798945088	1.04885754657	0.834180753235	1.23392701916	0.887805554744	0.727058559443	2.58819255262	1.35321519777	0.966113573652	0.739770870377	0.795489899748	1.09469317254	0.920840971745	0.000100003944665	0.443694898043	0.707506539651	0.890745491278	0.588829046741	1.11757016813	1.64020292041	1.25382703	1.37560709373	0.93145268202	0.684901325387	1.20986707213	1.15669357574	1.15115665186	0.797810731505
YDR146C	2.86631411262	15.6529702288	3.01727038745	2.30049716906	6.09628551535	4.76223601526	7.18789321628	3.71706404892	4.53558974829	7.51210754709	4.81497607377	6.52951119153	5.54093242829	3.04590928961	4.07031467395	4.79401753919	3.4101151662	5.08435926132	3.44756306456	4.9315314995	9.11262122459	4.55862692412	3.81074326734	4.85787270722	3.43885237515	4.63863382084	4.43945203365	0.00771481910847	0	3.49297101191	6.80699600211	0.000100021078807	5.23286435106	4.11668765635	5.72462101484	2.19319363765	5.09505993553	5.25132371626	0.000100007578968	5.85070059742	4.88340946383	3.75489996904	5.33714812398	6.99056267	6.31700666653	4.53290366058	7.7579210387	6.34511601638	6.02581913312
YDR253C	6.59418483978	6.310191499	7.18077570753	1.87374210653	4.29700395867	1.35316807441	2.21003152886	8.54920596065	1.8995758564	1.0373984406	3.42296278679	4.93754600619	3.1556348517	4.93480436737	2.92360561737	2.29066651554	3.42871757372	1.45399113158	2.72213488839	3.44298039968	5.70959568346	3.4801186166	6.22663546512	3.69412795063	4.29469378217	0.783849942885	8.73973343185	3.27328876676	4.51419677635	2.16416242112	3.67018534827	1.5151055656	10.4740277698	3.39640873437	6.98138033245	5.11306896143	0.000100042230969	3.77328705917	1.34621855614	2.86184543726	2.14543201604	4.46403117462	2.62970414631	0.596803717313	5.45577253028	3.2234567616	2.29626871642	0.593553425639	2.43436745865
YDR259C	2.81120755838	3.47452759621	3.6543100911	3.91007286601	3.95054246025	3.94242733405	3.77336744876	4.93821381678	3.51220266908	3.96824553173	3.97931684612	3.80033562021	3.9828087326	3.09058436278	3.79907586374	4.13943361271	4.14277801593	3.57476998723	3.4109495327	3.6236690528	2.64972229739	4.18021427448	3.93920187329	3.90522246001	3.33758491469	3.66703066131	2.64868949056	2.68783856586	4.01081999067	3.79672963382	3.8224821396	3.73133129643	2.93071538285	4.36681158631	3.90185412202	3.72610778702	3.6246345698	4.18770068182	3.42341765221	3.66549617019	2.3916764207	3.21818587842	3.67320378985	3.22796634212	3.65687776288	3.41849056396	3.16586724633	4.18634989156	3.80155911726
YDR310C	0.000100002559511	3.26217606306	1.85438992629	2.9572916286	3.2874256357	3.3886881758	3.53129546437	3.62031665635	3.50729961269	3.35987178526	3.45196449671	2.93325637144	3.24231341028	3.22966355929	3.504107611	3.5793572661	3.18316504021	3.36142189374	3.53784098616	3.25760727427	2.26911163937	3.4966111946	3.60197244297	3.44236596679	2.33398616423	3.41340711831	1.57424685058	2.85644241477	3.41328979517	3.40952695114	3.35140443164	3.04154952404	2.69688840072	3.36218076049	3.90698114867	3.751872524	3.58931842704	3.33505387125	3.08832851581	3.35909088513	1.62637780966	2.35637714123	3.47126291372	3.58295913431	3.8565151575	2.95533682593	2.87094359598	2.83190684365	3.49793434575
YDR421W	4.86741138767	5.41509164536	11.57666796	2.57970758458	2.70074032829	2.01562911483	2.89313722255	0.617466136534	1.8011588397	2.83492026935	2.52937041936	2.95110406184	2.68049645719	2.73879705339	3.01779985486	1.92514128197	2.60503252545	2.30715271389	2.57390309176	2.49579119992	12.1081032474	2.38078592724	1.90730580705	2.12761411202	4.01766365153	2.58915149616	5.49952928928	8.92506366583	3.27512432923	2.90214705601	2.42908497178	2.98791528729	3.38899653819	3.19295430834	0.000100004801487	3.04092907795	2.21905067285	3.10355354857	3.84351756595	2.12878499995	5.06576011224	4.42501444016	3.6869267085	2.27086023142	3.00119569954	4.93708922013	1.79051026812	2.48349468413	1.80534661683
YDR423C	5.49808914994	0.000100018292183	7.33511711923	1.17247874426	4.19014454859	3.01866412405	3.05609242622	2.51625163713	2.31979564572	4.8964065593	1.36327254045	3.46331850702	3.49477717767	3.9688978938	2.9091139331	2.58778445501	0.000100066223915	3.96970489849	2.48543164064	3.00136786873	5.76361219139	3.34476922126	2.90220660634	2.01706054271	5.65913720942	3.80543471587	3.38544975132	7.99874025789	2.03735363379	1.68577680205	2.58800725055	4.86009570995	3.31593814285	2.06276128199	0.000100014151511	3.86829662796	0.000100020402806	4.26693394774	2.56036003545	3.70113621038	0.000100051751086	4.66424674922	3.03274323031	1.43538610676	1.41533169659	2.98784719892	1.75527058154	3.41230161633	4.26645021564
YDR448W	6.58253353579	3.86456596449	0.00010001304496	9.54588950786	8.40452545725	8.95191857572	9.13043361451	5.95520165802	11.3504632968	8.82928540082	6.75011171794	7.9995328148	7.4492642561	9.88651989328	8.23421282999	9.43382826575	7.97822413095	7.99494264569	9.492713852	8.50803890275	9.72274103728	10.4125901737	8.10581734907	9.12114077133	6.40223545317	9.18709245281	4.74387274511	3.50467251996	9.45247543259	8.76069298496	8.37199215489	5.64315238854	10.4450296177	9.67606458105	7.36301268801	5.61318208738	7.97697163479	8.74979404619	5.61405925946	8.74283130507	3.87362722494	7.71115798714	9.35160841867	9.02494572965	10.0903105043	7.45875611576	5.68306183379	6.42646977125	9.14889579413
YDR463W	0.000100039286032	2.96019766195	0.000100019157972	2.13364855906	4.54965409297	1.0876119812	0.000100238802541	10.3474504322	2.99088354052	2.8102022333	3.58336457188	1.73855830066	4.37669772276	2.35374315135	4.08279413626	7.07529647723	0.378544818945	2.61789506874	2.26084330213	4.71636070866	0.0398426923173	1.42044708591	2.96629948122	1.08235567877	5.54572387464	3.69005248134	6.82022700668	1.93099930773	1.82250132926	1.93608882373	3.15542045236	1.31750323853	4.15297594624	2.76600311589	0.00010001585405	6.9304867024	2.21088354153	2.7444561889	0.000100028632039	1.80152417843	1.46056214233	0.881565619915	2.46914007073	2.13369082488	3.14414374431	2.96625123233	1.57128317675	1.64674279671	2.44958572169
YEL009C	10.3172215499	20.9890760286	8.91961534935	9.09606516003	4.31984156596	2.91677269709	2.13265885762	11.3772607144	3.50194007023	4.652756139	6.64683219035	2.81674783028	2.30493915217	5.35709492447	4.49753750706	3.09800362561	5.92065309107	3.52806211099	5.99407154279	6.86670492458	0.000100002439257	2.47929879204	17.2316598435	3.77085570023	0.30397173246	4.73717390302	11.1961072209	14.6548394493	3.9849396851	3.85609086325	5.06888683205	3.73149242373	2.60566011125	2.70045808519	3.11506269172	3.33467116161	0.0001000036906	3.75095723998	2.53366918929	4.10200225961	0.00010000029841	3.86762630917	2.98095616723	0.000100001047442	5.06322997063	7.50992492947	5.94943942521	0.000100005968546	4.11676818556
YER040W	4.32359543325	7.35539273125	8.13141614434	3.34590209679	3.38104520893	2.82995858675	1.32363067947	1.41928899825	3.27762872522	3.13692271055	3.61884445122	3.68197111194	3.57234777804	2.59321018437	3.68155577181	2.31344053923	4.00607116046	2.85298496799	3.56955201356	3.90419754246	4.9694923564	2.91110317373	4.27637841351	3.32489484455	4.01700288593	2.80227286227	7.03097012413	1.12665737342	3.25715530976	3.70847037751	3.46943362884	3.688564237	3.97639372406	3.79177151083	2.45332021684	5.18672667196	3.20827916879	3.003286729	4.40118053215	3.54418900848	2.26097810463	5.16341401882	3.97952964961	2.68980260992	4.09807486487	3.53275518915	4.50928790805	2.44170791772	3.50519610583
YFL052W	1.29106308083	3.20598902302	0.000100003507077	1.61608554719	2.35994373442	2.35848741613	1.76480791031	2.99611536898	2.11889125736	2.68407559578	2.34378687669	1.04276989185	2.7795956808	1.95866074861	3.00133663298	2.76531966279	1.77937136379	2.66695374096	1.50202811929	2.45392629147	1.35540832627	2.24416740013	2.89305477189	2.45918092409	1.25015605898	2.40818177563	1.582140635	2.15518587187	1.90736606364	2.38030883328	3.49637460765	2.7085274863	1.77559841895	2.05727465078	3.78851763894	2.94584972492	2.26936464652	2.58060123287	2.2527813497	2.88054620765	2.78480181167	1.85357063907	2.35408394581	3.03521175475	2.89730235508	1.5172056476	1.85318223661	2.14355858639	2.82562644508
YFR034C	27.1579049121	0.740304807478	9.60889405771	10.338577388	11.2577797615	7.42533740909	6.83912352525	0.0001000033347	0.000100012585528	11.1301081405	0.000100006268934	5.30525867918	4.66809397012	11.2279025851	6.13637087087	9.9484771894	6.01859199435	4.97921671552	6.26590681552	0.00010001545284	0.000100003503834	9.18128197508	6.24633192058	8.1620768218	3.14856730648	4.57060440892	9.42768756605	0.000100004928239	3.82615503504	5.01551050032	6.8938554303	3.16708665953	0.00010001148685	14.4581080415	0.000100004468504	6.4044335955	5.28883137667	5.26356626838	5.67905045015	6.33931267352	0.942483211067	6.63158053978	6.85469504655	3.24206009584	2.89388650467	4.34620028304	6.6250862068	0.242645685757	6.58177519547
YGL013C	11.7846861395	0.000100017605454	2.16726854616	2.26733975804	2.82381999008	2.38893097588	2.23541199202	3.2614595457	2.34292157689	2.61576626058	2.21418077387	4.80115054011	2.89731218193	2.47085215254	2.44420982959	2.29488243536	2.24327744969	2.14982593961	2.37278870426	2.91018138047	0.000100341679514	2.50188323794	2.06814849523	2.51932177283	9.94080990602	2.83120795902	12.1997593667	0.140188456304	1.90603554827	2.30451017337	3.2581551939	0.000155076810354	5.27061855192	3.17594120245	8.06351156667	2.26136282663	4.79882192371	2.3373237511	0.000100023817085	3.33214958103	1.26524056206	11.9666034167	2.29970981875	2.24358483543	3.5148611163	4.05106463762	5.46148002635	16.5067904171	2.32272320042
YGL035C	5.33485182427	5.34693879236	3.89468076399	3.18721206862	2.25124319098	6.85685579841	5.12759230734	2.48941238189	6.39330736676	8.06261060482	7.42146758819	6.54238118831	5.02107277825	7.97953257254	3.68086921941	4.25786651684	4.46774263869	6.43983435843	6.4833688838	5.66492344175	7.36928608845	6.07874972372	7.33265858591	8.62268976777	2.67467966661	7.88238836328	0.75239191875	10.7948986546	9.2723627649	5.41980491731	6.75635395092	11.7907388343	8.19588019871	3.50614170152	6.14925143457	2.93720646468	8.20050804782	8.03861050612	9.80521031556	10.0227734309	6.21438634762	1.69241053445	5.03613428337	9.05786218157	4.23985176026	2.47898910747	5.15505569555	2.42509722665	6.52367375647
YGL071W	2.99917509519	33.7308395257	13.6016231628	18.5425585015	10.4240826597	15.1387082762	10.1275876063	9.99099894549	3.9062284183	10.6122867746	11.5070248135	7.71914626194	9.49860705724	9.36749998176	15.1187137436	5.30001943907	16.2905668539	19.080936738	11.3352187899	5.83501778815	5.34096135579	12.922428061	9.88250654435	12.4393783893	4.60786540399	9.97029843979	9.26908043653	16.0286405874	9.50836381782	10.4324030668	14.2927781691	8.7790188011	3.49281221764	5.08653465922	8.15081067044	7.87540200016	1.47228064494	15.1802093615	7.33170633244	16.09574983	0.860869827638	7.63197326876	9.33348898923	5.87867327784	4.85651712844	5.13053948983	13.2531733069	4.77855249621	11.938803239
YGL162W	1.12079030826	1.93811380656	2.36815466169	1.36923034356	1.24270994213	1.30495965905	1.14779658504	0.000100004702369	1.39322922467	1.19059428421	1.35280110909	1.59906488034	1.4446888016	1.56628185668	1.59746383751	1.13153010015	1.0687070457	1.46724645572	1.34075167109	1.52939671777	1.78014053618	1.37273841062	1.36624993846	1.22397299367	1.83398692	1.56642950466	1.83153054115	1.23657279452	1.70450053732	1.45008492801	1.41075189895	1.31470771338	1.34290196849	1.23268355725	1.65814355504	1.76169910981	1.31678493514	1.39499197824	1.63899764292	1.23693640759	1.87837841726	2.16159991895	1.59618513479	1.3423501349	1.28873746889	1.53363702064	1.58575852505	1.93938763325	1.3571021849
YGL166W	3.94080153895	3.43667003229	3.65590358628	4.48712225698	5.95968371897	4.62880609658	6.45159161066	5.64244250182	6.00721364055	4.38865849375	5.35041892629	2.55006977726	3.84027202399	1.69370952522	4.07634973299	7.59140891815	10.5893686868	3.86724945812	5.42663861975	6.36500741647	0.000100028471992	5.80691374681	7.04452621851	7.35879068745	0.00692735660832	3.51737604289	2.82724843857	4.37173389706	4.97904102453	6.0813144484	5.49189791984	3.34057305012	1.38519895725	6.19233363797	9.98076902832	6.01745166648	4.64954611455	5.15313260748	4.54113469509	5.34313820118	0.00010001670266	2.4427413711	4.32051220492	3.01163343081	5.11623493914	4.08751920808	4.03886910188	5.92593056624	4.22701522121
YGL209W	6.06783771015	2.00023317074	5.84837343003	3.33757680279	1.02384267728	6.54595570216	5.47236377055	5.37139089166	4.84434383875	6.2072212234	6.72726860426	5.6907899492	8.23343878007	6.04171450975	7.30910413852	0.961458774701	7.15850954651	5.80950357443	4.43413478824	6.06163172763	7.65825497472	0	6.61759190602	5.28849784503	8.6571397631	4.26508806889	2.94761452433	8.30251698297	5.70114503508	9.01870489434	6.85030105138	2.69479725911	7.49303057234	4.41364445662	4.77006531746	2.69605009272	7.89216169988	6.61162399042	6.90239759362	5.90807639963	6.63061327564	4.72182516477	8.65498375283	4.15895988167	6.41460162688	4.56386426555	5.59689661048	5.17341454214	4.99622671456
YGL237C	37.3635275032	8.0666989862	64.1506515208	23.3407166142	22.3021317427	24.1995247165	7.64744017029	22.5951610542	25.7984392396	9.79057863129	24.9143269044	20.1122516585	29.8578959109	34.3480348276	33.3208103819	16.95079387	28.8077308548	17.3739440771	22.1257383243	33.7854735461	29.7119536454	30.5947632686	26.7343377568	21.8993509195	42.7152682645	24.0114684014	34.0644381091	0.000100012714893	27.7188795677	34.3598264272	21.6753796243	20.0930954518	42.1849570716	0.000100166307973	39.5352058957	31.9291425461	0.000100009957201	28.2156354104	44.9045754562	29.2342464657	8.67053918075	37.6444789711	31.8582660914	17.7524129119	26.9446549311	9.21798208488	22.0853698209	27.6473789739	24.6118260103
YGR044C	0.000100001722486	5.91184362518	3.36544135857	5.05714261539	7.03146455674	6.27328561411	8.48119870905	0.000100000846237	6.75060011831	5.66877553662	4.44169817547	5.32589142425	5.47461739936	5.02152301179	5.09367601091	6.40985018868	4.90589197614	6.57911697696	6.05832583364	7.46022000719	10.3860352536	7.82624497067	5.62888461876	4.68454217571	7.72277122306	7.18781122973	4.55466906914	10.2993606217	7.28794304232	4.51884308662	3.95544573883	0.000100000740107	5.19450541116	6.27848150359	2.83604101663	6.72887304041	6.41651405208	4.70256907577	0.00010000070559	3.56766952997	2.26580891763	6.04714968876	7.38068492112	2.77862244531	7.69614837871	7.94072760822	7.95936028334	7.1307172238	5.42234105329
YHL009C	1.23701535841	11.4300717708	12.8406371365	0.0001	6.55760558675	5.85457730432	8.71392993023	0.0001	1.62326936946	0.000123386427685	5.04282485145	5.12863791281	5.5142156565	7.38124250011	3.87496768051	0.0001	7.2737366579	2.40056432553	0.854300758471	1.61749569184	12.2022955219	2.77342605884	6.49202247827	6.59460422279	12.6283528001	0.0001	5.53752124224	11.3387385011	4.23648494326	4.35436352396	6.35142842344	4.49574110925	4.17645659612	0.0001	0.0001	6.4802457759	0.0001	9.85654301311	1.84495324542	6.21439737678	11.178714119	8.36439243949	8.81842188166	7.4090910883	9.06109224777	8.11283305737	9.18697161467	7.00940238191	4.467953569
YHL020C	4.74306249067	0.000100001106339	0.000100000112869	4.31814142252	7.38097823139	4.34594302192	4.12380719578	8.75759860195	2.24620282582	3.49046164761	4.35782646448	3.11694155429	4.78595368822	1.99675258736	2.70049909471	3.80228137617	4.56577581079	3.4495057663	3.91534392406	2.25646550478	0.00010000035044	4.16383369636	4.21422227497	4.50458437127	1.52748285129	2.92743737934	1.71524325902	6.16409963598	2.69832077787	3.40571148926	2.31291775099	2.10048657755	3.20554091616	3.924870309	1.62156267147	0.000100002636067	2.91590001661	4.76086636102	1.07691748809	2.38158105685	1.9286571564	1.34823564779	5.60139103078	3.39888914533	3.93296790032	5.61431912379	3.21818546504	2.87370463143	1.83755738415
YHL027W	1.18739811185	2.47359768341	1.94204363429	2.05579118033	1.97199444073	1.9899291434	1.79417069929	2.32610942605	1.43724407773	1.96084942715	1.9160160945	1.8598141413	2.16083038906	2.11312328202	1.91206128965	2.21565083686	1.74858706054	1.91307675485	1.80452622999	1.82395035063	1.61990427473	1.8996739489	2.12432325212	1.85864205533	2.29964587469	1.78137999969	1.46934777164	1.16519296809	1.73723703777	1.85560086874	1.87715998167	2.13030590515	1.80731652563	1.83293749366	1.8716507597	2.51533651691	2.03274338633	1.91547710211	1.61944140375	1.86875568064	4.058308725	2.16309910545	1.90253779955	2.35733382342	1.81420557916	1.66771873407	3.04719290759	1.97834069249	1.9324463188
YHR006W	5.13458094995	6.2302909283	2.65509042542	3.2326859685	4.6039046667	3.58315959006	2.78531003868	3.86215725523	5.38893499089	3.7780923678	3.18638386922	3.68230906774	3.75143101266	4.81250405832	4.58292537835	4.33763652993	4.38941394335	4.30861095366	4.0197495251	3.04731273393	2.73252087117	3.81527789089	3.31526609563	3.57183184755	3.32947014151	4.86744560586	2.99350392883	1.02715996692	4.49534599539	3.86012099071	3.69515863934	2.82678461795	4.00555117772	4.63713739849	1.73432496392	1.96397254826	4.97878089866	2.72532237424	3.94403414607	3.06528232905	6.09712999383	3.67714446146	4.22428712713	6.2293164983	4.85217110393	4.7839280049	2.23557228827	3.76649292257	4.21549540815
YHR084W	5.12725860891	9.55159188765	15.1132076325	3.61186335028	5.62244704516	4.29187033249	0.527969699112	2.91664853199	3.59449164728	6.0261315311	4.35158338357	7.16400833689	3.66270079441	5.41501039817	4.68019276504	2.26263802999	4.83470725533	4.47072837246	4.3944696957	5.54353590779	11.4636321075	5.17521021544	3.99418015885	1.91462637442	8.83788600251	3.7786484918	11.07161812	3.42451254867	5.90632598503	3.42394001353	4.5810525187	0.000100000542532	7.00280327678	3.76711640531	2.90660306827	7.3076587852	4.48954846775	3.965472066	0.00010000070734	4.73761038742	1.91363268431	8.31837677354	3.25682990901	4.22312840627	5.61799680011	4.23604640297	0.000100001535141	2.45201454089	5.08277079783
YHR124W	8.42164689303	5.29056473551	4.7162384467	3.93167073805	4.27743941744	3.53820663588	3.63518713088	5.65032578456	4.6035089888	4.10693941529	4.40041061547	5.71501589087	3.76769634276	4.10947027128	3.72647176431	5.37438456331	3.205324584	3.89005725479	4.25901704546	4.7439572737	5.60123178791	3.80807498455	3.45473295945	4.2369237862	4.19503850557	4.40506601337	5.11680073103	5.33360954042	4.3237538984	4.0265624283	3.87948176982	3.90990263738	4.70182771758	4.12409970851	1.89567036564	4.28982791968	5.44174395853	3.51378192519	4.86643877504	4.55375664974	2.14392257141	3.93730012294	4.10735415311	3.2368939718	4.41224616745	5.31036417898	4.64735943633	2.42232470968	4.15332562758
YHR178W	4.7045615329	13.1289969715	11.4358867578	5.5282681139	7.00189817167	5.3901387864	7.82039353275	1.36281760939	5.46739413159	7.57378719522	6.72029637212	5.13332429118	7.59179230962	9.27754071056	6.92925496856	3.66441214995	9.26637968986	7.31309279466	7.64067646374	8.26931720832	12.0335111524	5.64733495741	8.10575239358	5.58665239507	8.61572611055	6.7364635172	5.34118571617	0.000100005997512	8.02260971419	7.3785204834	7.58713950747	13.0477926335	10.0093528558	5.54667890361	5.07966894527	5.19082474317	5.52865990551	6.63335786184	13.3683019515	7.97949220258	7.73976498297	7.02815184582	7.91613622824	8.23387627361	10.5345448542	6.24924394163	5.30356472373	6.27928089691	8.36488523392
YHR206W	1.15282068564	12.9672122199	10.8312588778	2.24679154126	1.30909796716	3.2379848377	3.34389657234	2.55677684861	0.665532011035	2.56064262405	2.08260088283	3.87791037395	4.38093196011	3.97399824675	3.4610710277	4.3030721762	3.60838654388	4.46999748425	3.20697916109	5.94930554848	18.0001750022	3.1878308164	3.0051013085	3.03463113785	4.75078246778	4.33574352532	2.98081671757	6.0633225894	4.96859471407	3.58966050637	4.2548993586	2.97015919724	6.10556079738	2.10747966519	3.92320748437	6.93771773547	3.30076963072	5.1351850665	3.01400858602	4.67885762355	9.90890409943	2.79107604642	2.54105639307	3.18409115231	5.89206682347	4.59635407993	0.000100001815195	5.84532534986	3.32432865298
YIL036W	3.60795870097	0.000100000033168	0.000100000007166	4.15454564063	4.27866036927	3.60477683883	3.71631943051	4.19741115869	3.76237203565	3.79474859203	3.67124099837	3.12328001545	2.65324137413	3.22873015198	2.40049373351	4.54327379539	2.91670212752	3.25299726599	3.61435889933	2.37875154678	0.000100000013747	3.51044479383	3.29411333566	3.86736817742	0.553572979958	3.65767256796	1.00463281355	2.61203227634	2.81430157553	2.88618949655	2.86381114472	3.12501247727	2.58491132534	3.4599293026	2.55593742033	0.716305036365	3.18091434863	3.09642431686	2.23179382127	3.02201038032	0.000100000214452	1.18558115562	3.30718657485	2.74308653021	1.6258480185	3.21212949418	2.10272349099	2.168533765	3.37571331243
YIL056W	56.9055813422	47.8977432657	60.8157761524	48.8672203793	53.8782370402	27.0616840464	56.6578420237	0.0001	70.3869950141	37.5346590828	28.9955881913	54.5850751251	40.8314874219	63.561049276	26.1668217885	64.665966333	47.0196436043	46.0639378881	38.5060332236	62.7477353635	50.0557699204	54.9435683203	55.0657890208	41.6434486391	58.2182596413	45.3729973443	59.8516045861	0.0001	51.9681049006	40.8726667049	45.7506557638	70.8348211467	68.6967835815	35.1837416761	13.4804233982	49.1791228033	25.7487836068	52.6269825148	45.2944203563	50.1394412664	7.26071013275	56.1440371381	40.2234627573	44.5835215443	58.9324880433	68.5019312572	0.449844268456	0.0001	44.8066762888
YIL131C	1.86162575815	3.47121694606	6.24987280126	2.93464877672	3.58959737503	3.37298690269	3.78248276959	0.000100000670486	3.90852697392	4.18753048386	3.74144672771	3.18278745614	4.73081076487	3.32586054832	4.13889538713	3.9997051833	3.23363226798	3.88301165329	3.25420704351	4.41309693143	4.45108332691	3.79539304402	3.92015834413	2.18463681898	5.08471109925	3.75647295765	3.76520299644	4.63528963572	3.86428106618	3.34030689105	4.08526530226	3.60491479995	4.30556064495	4.35949379764	4.35231457124	6.92085302744	4.566250609	4.28018582975	2.60502007253	4.05848618598	3.18822388725	3.68000256858	2.7436073111	3.90053283453	5.34797573097	3.3387831872	3.84965158334	4.2529436242	3.50440550815
YIR023W	3.0898341077	4.56634464201	0.000100004430644	5.4498011939	9.50354059996	3.44283121326	3.10471023647	9.93367123475	3.69050108275	4.06718467169	4.06188107014	3.05462733579	2.47396788743	3.21059093745	0.54625332362	5.82701163673	0.867378114382	2.87490970955	3.28227038645	1.89880736601	0.000100001326402	2.83001272737	2.42057854078	4.57364652566	0.000100020634855	3.63790923001	5.1180842239	0.000100002472738	0.000100002730928	0.958983457326	1.01542019441	3.6269435816	2.18824455645	3.41210416781	0.793759274499	3.56041758445	1.88514796693	2.87620706886	0.000100005406444	1.84110843917	3.19055886012	2.31023818109	1.16044564918	2.8895121208	0.000100022894765	3.82624162485	0.954992509637	2.53129671347	1.63273554681
YJL056C	2.16021179878	3.20346385841	3.41278516688	2.99961639408	3.72685942836	3.12724539865	3.41073113263	6.91539526427	3.52037118814	3.44535854365	3.36855306764	3.38501199537	3.80094862948	3.01351925323	3.63726300168	4.08955481926	3.09172201325	3.3453987477	3.38898121312	3.77430825381	3.15164595363	3.40172274723	3.43307323646	3.00270500472	3.43546081557	3.55816761945	3.80873595693	3.8308052888	3.41896132841	2.95484186123	3.29102273252	2.25101578798	3.39611518854	3.58358361342	3.03530711437	4.7704620967	3.50726409783	3.42537215153	1.82460531965	3.11305145484	2.50541068202	2.80839036688	3.35500076038	3.44538501872	3.75189231421	3.72907758682	3.39541259467	3.53285906021	3.48744323749
YJL110C	2.47606292957	2.12721104683	5.15481581905	6.52224600513	3.06344044071	3.68461719503	2.47504909793	0.467239133725	2.12145189964	1.74540336299	2.33189522199	2.97967866228	1.83179245864	1.11763504979	1.28005846288	4.18879549775	0.00010043594006	2.18840874396	1.89077417981	2.00706702343	0.314586014697	3.18162704936	2.78442082806	1.81188522125	0.948965787246	1.79491793874	1.91936294984	0.311334309557	0.000100158006414	3.73989987782	1.63116573795	3.16970526494	1.65676605337	0.000100026492819	1.67609784624	0.000100007928809	2.31589248943	2.9902889363	4.68005612492	1.21942904895	2.44021678988	0.26371628297	2.99799994109	2.00507219922	2.09171941742	3.24410050248	3.08957634095	2.613141	1.45279052885
YJR060W	5.74470334783	0.000100019438074	0.000100000440738	3.95370591625	5.62050710361	6.58348065087	5.90485896784	3.85516188222	4.06164254316	7.84213427034	6.89360307046	5.77169335611	3.11649679532	4.31555574155	0.977957418196	4.5388054055	2.20265731959	4.69563772968	5.25027983813	0.720586317357	1.28804601192	5.64796710056	6.23892014219	7.65097758132	0.000100002824885	6.19693151985	0.000100002236808	15.6147771339	7.08432584681	2.85277195246	5.20318766123	8.98578584166	5.85573866207	5.185484171	3.5133804894	0.000100001164414	7.34294077347	5.96016481553	5.61200331774	8.59928805855	0.000100011787161	0.000100007554185	4.75919149396	5.90536646718	2.13579570183	3.66332192208	5.83673189867	0.000100041118948	4.23699995371
YJR094C	1.27803846518	0.000100013089941	0.566810163261	0.783906206412	0.000100025575426	1.76022965963	0.000100032289109	0.720182264571	1.35402590844	0.223659349687	1.1287565722	0.353652355403	0.433054265843	0.353521933982	0.604410827631	1.70160338422	0.817234310256	0.775451497107	0.151901702108	0.388632723018	0.000100025270031	1.41799655464	1.29385852677	0.872791326698	1.13729153424	0.276170822964	1.90653181834	2.41214761877	0.628380672951	1.48126206949	1.00570784209	1.9548383189	0.000100018338662	0.693877149481	2.54281193194	1.82706746231	0.180930278688	0.676552706482	2.40175609136	1.16246966689	0.971634441057	2.09401675715	1.02517033979	0.516911985219	0.983189827427	0.000100008943556	1.01790952933	1.0776763341	1.15372371812
YJR127C	2.5704452232	4.32049161311	6.37780810355	7.21881620594	7.78019221405	8.37714692811	9.13636065088	11.3045056578	9.34203432661	7.85627501835	8.12154249488	7.18525818072	7.34303349373	7.1183617785	8.13947104446	9.83816712421	8.4150832567	7.91236197801	8.40459354074	8.65691310448	3.78944867311	9.35017688931	8.28007483035	8.55917738283	4.1101213284	8.34495473057	4.81242532428	7.09101281889	8.346909446	8.27164522877	7.82368331385	9.39742887115	6.7368641867	8.99143613874	10.6963233297	9.10286966815	8.1762692519	8.44836207012	9.24772139464	7.69104661522	0.473147845793	5.16877941129	8.37951443739	8.32084259788	9.50598632932	7.51488011458	5.91446275821	7.08954754481	8.68121370287
YKL038W	16.2930538589	12.9618093547	0.239702499175	17.6327055127	16.7096546424	14.2917851497	16.0960269218	11.7534067721	14.0959995063	13.8131443395	11.1832374336	11.0015739468	13.62609376	13.4526036221	14.783388526	14.3187127923	14.4655657227	15.5340417773	15.8493272611	16.487458817	18.5802373644	8.98783359463	11.4458969189	13.5336542622	6.94881497458	20.2002661105	6.82614166247	15.6924551964	17.2501162446	11.2924183134	12.6009801124	23.9635594606	5.0033456543	16.8131617252	16.7597237787	12.4868392083	17.7054795218	13.2011520728	21.9050887118	12.2530112849	7.24939166407	6.26320554353	8.55599989122	7.32061938367	9.16755166028	15.0250593819	0.0001	11.6728594459	15.9962900302
YKL043W	7.32705412279	5.08078672087	10.4070510155	6.08016339666	6.39612074276	8.25634063624	4.82961305453	1.9293139089	5.53478900153	6.17110684355	8.54152527278	5.24940327886	6.44659179611	6.30022785623	8.50220361262	0.88291339993	11.2161748753	4.70733674809	5.73499351577	6.50150061948	0.000100005528052	7.32770396718	7.18218275774	8.11703439482	5.24091593231	4.07282249509	10.0758992773	0.319852422772	6.44309671186	8.35342761344	7.28472886924	0.502934967357	6.50120343932	7.01000169045	8.77580137319	5.77013210306	5.48487531299	9.0586096532	4.79598168136	8.19969241601	0.000100005649453	7.3721103649	5.98610555538	6.57974196687	6.45508242936	4.49241331331	5.81046745605	3.85907306396	5.76526737475
YKL062W	2.57135511561	5.70525598414	7.39508344323	2.58406368753	3.46350423653	3.18875753659	2.05041555404	5.47133167519	2.54451869088	3.20760850818	2.96727600352	3.69313609009	3.01977692578	2.39072864478	1.55916225006	1.79991931452	2.3856817026	2.7970520689	2.6696863196	2.5751112874	5.71009107536	2.61385299607	2.96520061665	2.96736920339	3.38816816569	2.6317723272	6.15918290829	4.06871298547	3.49074710726	1.78687130765	2.58509487925	4.51526831029	4.19614275689	3.3737203518	3.67441788202	5.57410262526	4.12677567404	2.7928985076	3.83834349436	3.06229186555	3.95766513249	4.49637286953	2.2615983182	2.79361369392	2.7300388779	3.11059731597	4.05037185398	2.80230213619	2.62795830463
YKL109W	7.30126589637	3.19951044139	31.2731677067	1.11045776854	3.09895109873	5.69006259004	5.52743752981	2.70325804246	5.71440445065	2.40798526045	1.90109447138	8.22180086764	8.25566303141	7.87880480728	5.21715670316	1.23118371802	9.04936188991	5.69404372166	5.2579689266	6.47403507883	15.1046780135	7.83001748651	6.18693593617	3.33002436671	10.310407663	5.22759457218	10.3337027429	0.00010000034415	8.87608475717	8.44277061998	5.62823172053	6.90441397907	11.1481652865	0.000100002019717	11.5697000514	5.53902409956	0.000100000213218	6.90265447531	9.16523689388	7.76328840748	34.2946969132	13.9624036029	6.85693603071	7.13286943604	12.1086077847	4.64261364168	8.91457898631	9.1297978949	6.27140449438
YKR034W	2.78327588828	5.50742720798	3.16042613629	5.28440314282	5.85878241129	5.287264327	3.73097325435	5.95633542601	6.70021104246	6.45239288992	5.98604504388	5.60575686176	5.82752087515	5.00338734557	5.73899570866	5.90288400454	6.60710611669	4.11524310366	6.59693589627	6.02425219516	0.000100034737288	6.59699829296	6.29888843722	5.13744928447	4.08097659723	5.04339167435	4.91228354467	4.70995067367	5.80686201615	5.73047545871	5.79206488337	4.35046348802	5.26381743779	6.7089644816	6.42711070213	7.37075671737	4.78499659004	4.40166079083	4.90975457197	5.25037418538	0.000100006421641	5.09686482819	5.88779591767	7.30639914149	5.82669858912	2.85872749284	2.57702047699	2.79889731509	6.23497662745
YLR014C	15.2670311666	14.5781510637	45.3798496454	16.0037460652	16.4808115868	24.7656167566	13.2165329326	19.1130598191	12.5915054247	20.8310759391	14.85233934	16.8665368153	17.8795946183	15.9457203297	11.9454544129	19.3267101279	16.6810580384	16.3168641621	18.6465587562	18.0348516117	3.33535220561	21.9562029474	10.8293396702	13.7556923205	20.0681292908	16.3525775721	22.3597249078	0.0001	18.7589061032	11.9536039438	15.5420658565	27.0471963055	13.4226943372	23.4940306881	18.4360800147	18.791467025	11.7074088593	22.1307181958	19.6298457285	17.8561942849	17.6089965375	20.842373319	20.9131329774	21.0003393267	15.291240031	14.1096587574	0.0001	16.2772027508	16.0263971587
YLR098C	12.049231461	13.8194337155	0.000100003986152	13.5407845379	16.2003565022	15.941862049	19.8901725141	8.00868146786	16.9600520577	15.6745283345	14.3338999651	6.08936208822	17.972643378	16.940073094	14.9659902498	14.8329125189	12.8828158268	18.5413854165	15.7625716189	15.2778298578	10.6883987338	15.4777546088	12.769466095	16.3747559195	16.1521218556	19.0432552142	0.000100029101737	11.0747758364	17.1339815107	15.3372350476	15.9309237991	17.03547018	16.2980291367	12.745457777	11.6964410961	0.00010000216496	21.190801226	18.3001211418	18.477459361	16.4411391821	10.9984897052	12.9834011004	15.044765899	18.1367702553	17.6537427834	16.9474644663	9.28369862342	20.8452350845	15.0153030582
YLR131C	10.4999598291	18.5776093944	0.000100000702969	7.23979473306	13.7686520255	7.80092726346	16.1593333266	4.39586215346	6.98511642234	15.5187901374	7.49154806832	11.5397407377	10.1895306699	10.7307923862	10.9372642972	7.71916343981	6.42953481258	12.0872056933	11.4419461368	10.3008292952	10.3094184529	7.48144088814	10.5890044224	14.3249356131	0.300228342179	13.533453166	0.000100004270687	0.00010000684508	9.18755828194	6.13766519194	11.9608357922	7.56318362473	11.1491972796	10.1025428385	9.72620165209	1.96497210815	14.1295374934	11.7994472469	1.58401168712	12.2708291124	9.79031634973	0.000100014458664	7.96590046379	15.8595374779	11.1603749754	14.3578437936	7.74786784036	8.66570359708	10.4923957586
YLR176C	0.000100002727697	2.35759335178	0.000100003546048	1.85269323109	0.777849464782	0.633659955166	0.00010000771955	1.18155752334	0.509596051972	0.944143468562	2.03179507549	0.000100008245384	1.42940265231	1.20622115321	1.82892239042	0.617121504505	1.81673604087	0.773628015711	0.00992980615736	1.27420887766	2.73314785331	0.502871512079	0.769074755829	1.22683123596	0.000164102822236	0.458421563466	0.000100003689444	0.791850646983	0.977854718602	1.74105921439	2.2707744318	0.692051164292	2.22862514452	0.524259599461	2.68392512679	1.77551626126	0.98049649965	0.766773412129	2.309177603	1.51444926907	1.88552959011	1.21713564034	1.33364949236	0.670174327797	1.21612418135	0.000100004180512	1.60742598268	0.0706527248675	1.1978468179
YLR228C	5.89587353643	0.000100005465714	2.81544614726	4.76808583474	5.97355423111	4.14330537817	4.70936784335	6.45556091209	2.56840915579	4.32586623904	4.46291383151	4.52546977512	3.92397457813	4.0220448823	4.02091832776	11.1133308909	4.81517969885	2.86680748766	4.18525974268	2.76698650115	7.22041256269	4.54445237858	3.91087122723	5.16256363293	2.63344566035	3.87998384627	7.67281279032	13.9320514387	3.21974858285	3.15744023352	4.81366656589	4.75234035604	4.37449287261	4.88663859965	3.37590046452	6.52542995236	3.74430778971	2.9780614683	1.25200468855	2.85747671106	4.77235959362	2.6336969184	3.15162180225	7.28998357888	3.49899169034	6.83302701365	6.87357784373	3.81119440002	3.57270340216
YLR256W	3.8513688684	3.14361096888	23.2602108261	2.87200273327	4.0069704483	4.90685063029	6.42976738673	0.730491448797	6.2956707801	5.92036717718	4.56410678305	7.95465045111	6.64289294066	6.51304262632	6.36905248359	2.27562877902	9.09350636562	6.2261289987	5.31156607219	6.47762364502	16.6442034079	5.70112246013	5.89978305053	6.17930499064	6.54149078449	6.10534176971	9.97409837718	0.000100002268658	7.76420001636	7.48236003908	6.63095942842	10.1417299814	8.57121889502	5.81262281381	8.36974494464	8.43097720884	1.41933381061	5.78374347874	11.2980045321	7.06282304203	25.0053523253	8.93169661916	6.74898460763	5.16217308703	9.37471767665	8.61663798958	6.20504849981	7.5948861151	6.457997324
YLR266C	9.13891493927	24.3023020222	13.3663067845	16.1831330807	14.6843902412	20.4478581353	21.9832279709	7.48561157584	19.2820749267	17.3427763833	13.6476458429	15.0619879175	15.8246862981	10.177030345	16.0656508506	10.8209795875	17.7678687331	15.3201787266	17.064025201	17.5697478637	15.7580592724	17.2738813479	19.0800635946	15.5085855065	17.3480654484	10.9635190107	17.6438295464	31.8346262189	15.2551499775	13.1496588037	17.2920351836	28.0426116899	7.95232999209	12.1407179942	26.0875270386	15.1120614552	10.1546986689	14.6884351062	23.4251353288	17.2703815529	39.5019569806	22.3827638578	18.4239292024	21.6576645374	18.8876099953	19.2358753945	34.1511147625	24.3119637233	16.9906624748
YLR403W	17.9897630044	0.000100001102047	0.000100000199262	20.5962499705	14.7093434081	16.8893873391	14.236740102	19.9002298731	17.6563494236	14.3160809174	14.6652581231	14.9835536299	11.0184253435	16.005896883	6.58831868	22.6538950444	13.7164273147	13.9069507688	16.803633677	14.6722259178	0.000100000328326	15.9653907506	13.0510501	17.9819492436	4.61590224404	18.0901682044	2.58165359271	6.20439198437	13.7494978332	12.5350049361	10.4864345093	18.3559855691	15.0686294205	13.3246059879	12.3185876722	0.000100000461753	13.6071891052	14.6143176047	14.1830118744	12.7538252235	0	6.02796427065	11.9329440622	10.6613491343	3.34134366649	11.9254186219	4.49220035475	11.9409711369	15.5313637285
YLR451W	19.5361763658	0.0001	15.9853599969	20.7598400414	29.0676443493	25.2685851245	24.2744339991	24.8187089279	16.415264953	17.5445194126	22.4713422411	22.1702145746	26.9023800466	26.8709588557	13.3307389425	18.0926817161	24.1736435353	19.7001407302	22.9039488472	20.0601403809	0.0001	24.0848327272	36.2020910744	25.5181273469	19.8318859413	20.6978575796	27.5809170549	0.0001	12.8738690132	17.887426022	17.422769907	15.4666013291	29.0036276363	18.8496874658	18.6591056841	12.3806056076	0.831962495175	21.97218211	18.4651363273	21.9344596829	0.0001	12.3318773089	16.1910033467	16.0134520231	18.4447667808	24.8109395955	19.1097954333	9.79831712025	21.1012294697
YML007W	5.25131570372	5.27437729313	14.0356151124	5.3869384258	4.67577337899	5.20350190734	5.38944143318	5.24559337735	6.55811359723	5.63744571724	5.36560738664	6.11021452427	7.53443316988	6.46764370719	6.84250533004	5.18049710453	6.89350281104	6.8828637501	4.72112352372	7.65408452073	11.3387657758	5.68945656475	5.68842340112	5.1611018578	7.41339814262	5.45072909797	6.78190676266	0.264118587569	6.60637298863	7.10115859675	6.09133497395	5.56389627334	8.42788686053	3.71097386268	8.46087256439	7.34675701705	8.0549591695	5.53019460528	7.45148350821	5.4042096385	14.4766724123	5.16841374614	6.5484111115	8.20361495199	7.15945293622	5.5402377661	2.75994372422	5.43577224535	5.70574746438
YML027W	0.000100006005948	3.23549071947	0.00010000203028	3.57503291301	0.347813547727	1.71989453923	1.52325866793	1.59142594863	1.37160986745	0.424948777148	2.61931544597	1.15247352758	1.04301182274	1.98248437277	1.15194861938	2.06220229072	1.37158889523	1.62570894813	1.66897393965	1.75330260086	4.81814656226	1.77194699374	1.02169930503	1.81071402827	0.000100003344842	1.6550953569	0.000100002184617	2.9943711785	2.62538011692	2.08670929183	1.02529327995	3.20853330283	1.09581727089	2.16699933793	1.49632039825	1.41874078691	2.03742918378	2.18275057547	3.04063129789	1.06254657053	4.02494343076	0.000100002223988	0.960121876109	1.2208347238	1.165376116	1.23801244949	0.717041672211	0.901142970848	1.30576169206
YML099C	4.24467316503	5.4153114007	3.54598601202	5.01927519849	3.88793746695	5.87705018042	8.31535035414	5.92894942858	4.69674904999	4.60968592962	5.14535409364	5.48065497275	4.8313407407	4.94471787036	5.03988329723	5.35243600466	6.43000147639	4.85719439778	4.77193394532	4.55324978217	4.27851528647	5.49550701533	6.17762303101	5.29272113625	4.34419571695	3.45729749424	3.52694043968	13.0717538673	5.21736017601	6.34652559317	4.57233937782	4.90150123053	2.76592447908	2.57174892498	10.953577679	0.00010000068373	3.32758408813	5.94152118394	6.27152701586	5.42043062783	11.5349993092	6.40796083398	5.86494371822	6.83867467567	5.77757061129	5.18358448254	4.60342550125	7.36776991845	5.59780770906
YMR016C	5.53018525092	0.000100005263487	0.000100001214921	5.06013664346	5.98512378846	3.24191458075	5.6830721899	4.10698693801	3.80345178869	2.78450279866	5.31328633457	2.34652134506	3.48325027606	3.37046191691	2.51661953781	6.00444754715	4.02875104062	4.25647202344	5.95457649289	2.88557873593	10.1335801169	2.23936319994	6.13497132111	5.53743734592	1.16609895181	4.34379859998	1.63225008481	17.7883318257	1.61152892289	3.49328433222	3.8490421145	4.01403947276	3.55280810538	3.17496244232	4.18069831818	0.000100002251192	2.76088262202	4.60565423494	3.41226052248	4.05081949477	2.25505252582	2.15870977729	3.54602969971	3.12914582383	0.5698791323	3.87465497435	4.80470637442	3.81459445738	3.88892316806
YMR021C	7.80829899964	0.823850511069	4.34863411391	7.77031548085	5.84443630564	7.69101481612	4.63604523971	3.34811213073	5.94556303672	6.44798072944	6.52605843262	8.3446888953	5.96135367521	5.13952228205	8.08506407365	5.60090117667	7.17410275572	7.92443027267	5.83501612426	3.07215249662	3.95694239015	7.03204109691	6.84272663656	4.26856465919	4.51028522217	4.86940852132	9.52828946974	4.38234386467	0.000100021693153	7.39520145811	5.18783869256	4.77833059594	5.78907394461	7.45087469446	0.532697126222	8.91889530231	5.0375597963	5.96183337436	1.96285992492	6.53414743083	4.1293434502	7.0093542519	8.39655793158	4.90926248712	7.57534246955	5.66875641954	8.96600839636	4.23393351121	8.35207582358
YMR037C	3.67901567043	6.15936543666	15.2595170487	3.89315168417	0	4.86988757283	3.40006989611	4.89845126278	4.62301642463	4.51996375336	4.27849395987	4.7379612949	7.20160655221	5.26311369311	5.35626340726	3.0574962746	5.92281435708	5.010593519	4.72350201119	6.56008099469	7.37949035189	4.71239761397	5.29143670614	3.99409896693	8.50436210913	4.8612383756	5.26470030577	2.02781185438	5.0569989885	5.8345669781	6.50036868164	4.77769491437	6.2941683041	4.36475221572	6.38974793584	6.56259831551	6.69888987807	5.61223091124	6.24900439474	5.13852763552	4.54981641929	7.45212992935	5.95745155371	5.36929965602	7.71483413828	3.88430960567	9.08897857378	6.36583563246	5.38250678744
YMR042W	5.49681345797	17.1157407132	15.713533391	4.90077273052	4.36397960554	0.330086056855	1.87712658857	4.15454588981	1.45976711315	3.32770685364	6.5131518266	4.11700973205	5.33556514354	2.66250287633	11.7941208536	0.241162963319	10.6331378058	2.46443910934	3.73749963509	3.74716191096	10.2160327983	2.36196595659	6.87999721877	2.49906713092	7.6375069269	0.652007778412	10.2267939387	13.8194234275	4.24552837931	8.5975815225	5.75516739509	1.14590407013	3.63197339015	4.07149624128	6.46434479465	7.23290629136	2.54823681597	2.63673423773	5.34001735632	2.0442361592	0.000100012083804	8.28288155288	8.28304421015	3.16084312588	10.0133780997	3.71936465789	11.1983015669	4.72052017929	3.64162174071
YMR070W	1.98886218366	3.72622460201	1.67921594924	1.37504202695	1.17443847245	1.46901865009	1.89672936018	1.66440850133	1.49582548583	0.982161683633	1.45730038692	1.41469223892	1.8289662409	2.092023239	1.83948283057	1.74523545553	1.84153437949	2.47390617661	1.32983068227	1.59279408225	3.21453257283	1.49830588881	1.59499753432	1.68244368877	0.000100000840445	2.42331231174	0.026881895217	1.46035894595	2.27318499259	1.8068407236	1.50957522081	8.55055860129	0.912805808725	0.729932456987	0.14118661504	1.59620994952	1.93065600462	1.8081316896	8.91175926996	2.3779011053	0.000100000307569	0.000100000200885	1.70290054731	0.000100090170268	1.70144579652	0.891247995762	0.000100000478434	0.000100000187689	1.1608151329
YMR172W	1.30870475797	14.2601070654	11.0473661652	2.49198203844	1.98665367669	3.65504166316	4.0228562522	3.22856305661	1.21068941784	3.27535479914	2.48357998426	4.52536736216	5.07658104902	4.23404763585	4.34501589649	5.06416520988	4.05690073475	4.80920204945	3.55100756899	6.37491724106	18.6494961778	3.71559199148	3.43017845464	3.82819373784	4.97207524439	4.8672802296	3.15445526489	5.78557669851	5.05996933836	4.19121928956	4.82276387957	2.98995558004	6.5991282611	2.55672600264	4.55787271386	7.23180546109	3.85607659051	5.52755848551	3.12646347336	5.21488752643	10.1632402781	2.8028927565	3.12422884085	3.70849700139	6.60892337962	4.98015442809	1.02144263511	6.18757694789	3.84258078033
YMR182C	1.90331384772	5.30304380417	3.52486996298	1.30632075725	1.10629327715	0.918988572879	2.62562722201	0.672222823625	1.14507138901	1.41104330636	0.240644437856	1.14828489861	1.03257225183	1.18239338378	1.78359267516	1.76525991252	0.414616688997	1.5268090995	0.732905292974	1.75145363732	3.89946224409	0.211244121654	1.40228530087	0.931561579616	1.70397269173	1.40924637982	0.0169191569554	2.25405185919	0.728776253799	1.08671086689	1.05544239526	2.05940003366	2.09161076001	1.07029641994	1.19911524098	0.876665517134	0.28982989684	0.973054417287	1.30577848423	0.986554992301	6.79930164849	1.08388471487	1.19881081422	3.43428531707	1.88861083718	1.8768362162	2.59765278836	1.5950947371	1.34642905663
YNL027W	2.23494027442	14.4649471056	12.1109592373	3.0053386063	2.39617002446	1.14680203679	3.99362097748	2.14591368925	0.128189803461	5.57622483638	2.01868603963	1.97461663828	0.938300545533	2.03540786772	1.91389948565	1.06620459328	2.54869958231	0.910074996286	3.65385448779	0.807089415184	45.1230079196	2.89084903123	0.899117923145	1.58056265884	2.41504221838	1.42564559228	6.79809259586	41.4264382804	7.98981817469	0.253045903347	1.18457227518	2.98517311998	0.862846584983	6.17494706216	0.000100005432066	0.53592863116	0.325908473401	1.5826630583	0.464268929706	0.824934992336	3.88724323074	4.89147043088	2.44603542508	4.39651310555	1.79613119172	4.36390875484	4.6495286179	3.80303095794	0.970566848712
YNL068C	0.763558110438	1.20941093522	0.000100000315278	0.93370772838	1.80477620104	1.68904650413	1.47576924228	1.12567281635	1.2540517362	1.03681080765	0.717087076255	1.48083185989	1.16206440992	0.744529672264	0.680797944499	1.11085219217	1.60396006053	1.73872884534	1.43012665534	1.13541887083	0.00010000149609	1.45674035365	1.83232917952	2.00485411174	0.000100012015842	1.57147731796	0.000100004191096	2.85047841648	0.951452453747	0.335260543884	0.981953018285	1.90362165792	0.259562878807	1.55667502044	0.677268924613	0.327337012816	2.89836364607	1.11524986364	0.958429062792	1.20432135035	0.00472407354341	0.684188476785	0.715167062497	0.965112468491	0.592922546699	1.41088344472	1.1720056802	1.85899657907	1.45830528917
YNL167C	8.19056152113	15.2656372363	23.0139926199	16.0647258744	10.187068777	22.7320294191	16.7222431156	12.8943991859	15.9910978141	12.3031027052	13.8843605665	14.4641457187	16.917841116	13.3593463198	14.6588730461	12.3241020459	14.9199079687	18.4727954133	12.6679723082	14.4553018346	9.38470492498	15.6123585265	17.0238514004	13.4230818649	9.24729866921	15.4106216604	11.2275359938	3.79853972932	17.3280162838	15.5260523569	14.1151640718	9.39083459336	10.9878254397	15.3685869299	12.4576802957	16.2178172593	17.4816784784	15.2915253914	13.6683341831	16.5507373073	0.000100014952466	4.23693095022	16.591709647	6.23057836319	12.7486940987	6.06854155039	10.497672223	3.22228118504	12.9713723235
YNL199C	3.72827168682	5.68826286684	1.34980619177	6.22380274925	5.95983686754	5.83564617045	4.29408968636	5.93342736053	9.0666214586	5.72148139082	4.47499599765	4.94190473959	5.15516904615	7.90590426768	7.0228493748	7.27927832443	6.16479489651	5.20731091551	6.40749856428	6.40165853144	6.71937637325	7.2055509414	4.70156545852	4.16238674243	5.83601699685	5.43769586336	3.94986555591	1.22215857719	5.58481079333	6.22908887967	5.88271461589	2.90491134546	6.57376933819	8.33792075586	4.36926399865	4.82857832981	5.78030658645	4.71644586676	4.05170334723	3.98580627532	7.69343482487	6.10890550503	6.08302675064	9.06754237964	7.72436957582	5.90558822132	6.13740504341	5.13100015607	7.36839738495
YNL314W	3.22785844901	3.49000615874	6.14543564017	2.66029819576	4.7706594975	3.78550892761	4.12015400235	4.43113158403	4.36637674595	4.07880445457	4.73707707771	3.90645900591	3.33573243291	3.32621566997	3.71716954551	4.25664935782	4.52800863205	3.28083790334	4.42838348956	4.70387711913	4.66554003625	3.75170639014	5.20455106818	4.10712175473	3.00215443404	3.25040611317	5.3477738115	4.54081151415	4.2760324514	4.45031362899	4.25034158704	2.50459709521	2.24213228406	3.88022517949	9.23580481317	6.79185749741	2.56270943145	3.88901674663	3.18205083116	3.32068113312	1.2244216448	3.83420751007	3.92130917374	3.55650962883	5.05150388219	3.4382968207	5.59132468447	3.83854883097	4.67670031342
YOL067C	3.3930586056	16.1568126736	6.51605302292	8.75292563217	6.60466935593	4.87913346145	1.05497627136	3.82358323927	3.51033976973	5.68273718726	7.70520137559	3.20683905809	4.08702290184	5.2077980645	4.39612050559	3.88239097194	5.08995374619	3.757581646	5.36932812893	7.54302123296	8.36015849697	3.35883862087	5.00824527448	3.85672502677	3.20996427018	2.51390299343	11.4955857435	12.4963424008	4.48898441415	4.14264027909	4.45969197008	4.73505631446	2.88408217304	5.9009881909	4.24152863267	8.8730615751	4.59872851291	2.15346598602	5.40973856626	3.68699130966	0.000100001995377	4.23772360138	5.30082218488	6.65227133082	0.193790288677	5.20918751014	3.34950069024	2.08629157189	5.74402079369
YOL108C	4.95077450515	0.000100000225158	0.000100000041574	5.31541415192	6.23557802612	4.96897356674	4.91919949679	2.96247098047	4.02043063444	4.69545040015	4.30794046843	4.67305132512	3.08951599625	4.03180941869	2.98576944402	6.87096607923	4.29597074346	3.3306345923	4.2362841458	2.7255343158	0.000100000092018	5.83031654498	4.06162755197	5.53053248822	0.86711715811	4.61122402461	0.000100005211827	2.72862942391	4.21149808284	3.84029929173	3.61932533485	4.19299098132	3.01679988958	4.51531467561	0.710273071571	0.357249594262	2.20207078844	4.65563545108	2.52757517736	3.55119150497	2.89802863681	0.000132444980263	4.15363678567	3.10389785376	2.99248331095	5.3754496882	1.39009453632	1.65923133689	3.71814188735
YOR028C	0.933442844482	1.59729927326	3.29266832627	1.18954783841	0.158072514324	1.59442993041	1.05119558937	0.156608105025	0.399922626628	0.992528871376	1.43583410833	1.4982569809	2.22586626018	1.08514685753	2.01566101229	0.0367897823845	1.79250373888	1.48009564551	0.473491607335	1.41484997442	2.53025639593	1.12960620165	1.97079730616	1.09922263084	3.16718241834	0.613551921587	1.03125628312	0.5602922835	1.40993240737	2.33350484577	2.10922633933	1.24456519232	1.16967635516	1.661575172	2.47562259958	2.18029339434	2.24934250831	1.50065781169	1.91109783213	1.92615551356	1.79947364234	2.71039944951	2.09346665582	0.772325146127	1.92357340349	0.112854335164	2.389745376	1.134229071	1.49241260996
YOR140W	1.15013714064	2.56334506728	3.28032088248	0.693017290751	1.54087643361	3.22524548866	3.43344627079	0.303189804555	2.65322646766	2.87012031263	3.13028547761	2.58589243618	4.01695928759	1.22191713428	2.17831611219	0.995395635329	3.91646559323	1.51436902622	1.39783992365	1.38534998404	3.62316348514	3.06750654548	4.09817942959	3.0063317099	5.10876811651	1.65572602259	0.000100007324583	0.000100000661724	2.74643957571	4.0070901687	3.48753199241	0.60883558994	1.95071184585	3.93251320314	5.09243030836	1.04398063019	3.48749355116	3.25348021108	1.62766370843	3.35340051178	9.34289574987	3.32214196988	3.29279929892	3.68154339311	3.89177268796	1.75300490861	5.47108479611	5.10749297783	1.99639581343
YOR162C	4.64947379576	6.2171444323	3.23196009068	2.61437743973	3.92782919245	3.28651141785	3.67283777647	4.21549744065	3.72247505	3.69913201341	3.95554246398	4.29386441969	3.22988349152	3.92402434225	2.92604794746	4.13783331006	2.68011920472	3.61302658259	3.80319056642	3.65804858144	4.13155612825	3.3414003715	3.12438147312	3.85525155205	2.22803580385	4.30795046568	3.96120785355	5.17066013234	4.34017475961	3.83923087014	3.462516498	4.38086949421	3.34136278601	4.35753971275	0.124931354754	2.65818459812	5.01729591165	2.62574997636	4.296868037	3.82955045088	1.44744612316	3.22980412016	3.43892347744	2.88726926527	3.57042378239	4.85398645297	2.11284388122	2.62706526845	2.97222205394
YOR337W	3.07070174895	2.8583549405	2.89117031533	1.4550073522	0.712631083493	0.375000611269	0.00255721916947	2.77511402408	2.3348980025	0.841470318936	1.73264022417	1.24874947191	1.23464567151	2.29029632517	1.10292481776	2.93268580053	2.00254641732	1.31257559059	2.26283990262	2.37737222518	1.48979092276	0.917408067337	0.863831262791	0.917832542518	1.76602779039	2.18995638632	3.47446959502	4.73392042667	2.14245902891	1.30415851157	0.466004471723	4.06874755062	1.64560872029	0.635557912974	2.72754577363	1.30963248363	2.60032978157	0.000127454083532	4.95016965074	0.154574273931	1.94875228937	2.49421601277	0.000100017034262	2.69995052799	0.36179752849	0.000100034130225	0.000100013711436	3.3135118007	2.06135292814
YOR344C	3.12021863484	5.53905643721	15.5281241571	1.64218470119	2.32138877377	1.63351444852	1.48299275879	0.457718417952	2.08626521378	2.40965808175	2.68257641369	3.61948844542	4.63115044368	4.72664157736	4.06154614426	1.87090161314	1.70353443892	2.99422473081	2.37401773866	4.1099734437	10.566375685	2.64988139195	3.01049804364	1.08117923797	6.56480483055	1.83006426825	7.13306513536	3.47389737253	4.34855475885	3.70194033174	4.82652634435	3.2255084425	6.30210470395	4.46734518439	3.72421235529	9.30984576223	4.87322776289	0.667995810779	4.10065304917	1.24642163871	8.90522714521	5.45884810846	3.02558271746	6.54871070374	4.40335055324	3.75860193152	4.27013141324	3.60463076881	3.98325726021
YOR358W	10.5208616383	2.93052722221	22.1428771916	7.6919361151	5.25762807638	7.35395096486	5.90865452142	4.76890001554	8.74112138757	6.23443627769	5.53996305887	8.31123726691	10.0614379642	7.30792423983	8.13719145741	4.49248952882	11.2460933654	10.9085306345	5.51304426799	10.3064431704	7.80237197481	6.65198578925	6.00401280487	7.15466038679	8.19910801425	5.8022085651	11.7114668963	0.000100002027984	8.2691100606	10.2620566114	7.26745350633	7.89301570957	12.536299301	3.90670185254	9.69922840775	6.9632705138	0.000100000982912	5.17546727481	14.3946346262	6.88730410658	46.6986176576	9.91993896172	11.9541018867	9.24025766792	10.8927876351	13.2324156487	2.80374876847	6.79021831364	9.06824352608
YOR363C	1.34597381664	2.52074711507	0.672478916531	0.000100019016181	1.29077902938	0.682285933597	0.912670072837	1.16604159204	0.731825799887	1.36581888685	0.683826119903	1.30972085943	1.39744576859	0.549746614783	0.624330835619	0.000100005264911	0.56418323257	1.01150443899	1.03704454999	1.26167617146	3.41710092537	1.08183365941	0.93541691899	1.08835096314	0.237114276886	1.13815881966	0.509981851895	1.48531921381	1.00230680459	0.952000933699	1.21539890753	1.83190932729	1.31705779435	0.829560418174	0.000414714441368	0.748629144143	0.741863384662	1.26994860902	0.87437300892	1.50506241569	0.000217279852105	0.000100003985797	1.01197014166	1.10333888809	1.3390821377	1.64287031803	1.20594264698	0.000100009331735	1.323913228
YPL038W	3.52426479801	5.70981729213	5.52552293702	4.24814917252	4.50710088385	4.32338948377	4.3169585359	8.2818965059	4.38986717344	4.74551670028	4.4817625216	4.19867152463	5.13701286612	4.27026645847	4.9469460069	5.85754735453	4.73800096879	4.52377886531	4.57394278365	5.42211089886	4.60195395388	4.40396579649	4.5990532137	4.2316745391	4.4496686797	4.73939447448	5.61914582221	5.79790738326	5.0620136014	4.24578831141	4.73118620364	6.04559080947	4.1526766641	5.07116951467	4.91907955667	6.07832650224	4.92634124943	4.81790145931	5.45056737635	4.39976397997	1.87117179894	4.30216413664	4.09219775896	3.99404322548	4.14692107066	4.34813214189	3.93358742985	5.57868951647	4.68723979896
YPL089C	4.69394961962	0.312144647094	0.0139276632869	2.25680819063	1.91244301874	0.731041720643	1.35134463668	3.82555586879	2.54491134964	1.21847657068	1.84919195863	1.21271630758	1.34733525572	2.28676110892	1.88799601981	3.77156348046	1.00483390898	2.10314211409	2.43081958105	1.71727712318	0.000296709279741	1.39618931659	1.14734084508	1.69514720011	1.27890219557	2.62253150707	2.86753899632	7.26689143584	0.458162980443	0.530621950223	1.04238110018	3.05765721926	1.62782813621	1.34050881192	0.000100021653653	4.4238470323	2.3358874928	0.808233228269	1.33382696774	1.49621851893	0.000100004572327	0.813452426677	0.868437557691	1.2087118055	0.776778151731	2.27473604963	2.18482241119	1.10582931519	1.73466561917
YPL133C	5.56464342948	2.79812578661	10.489964189	2.08388782767	1.13964493992	1.5243406245	0.560329341002	3.28805440275	0.719036130719	1.81636096617	2.80712333665	2.96844788737	2.28786401235	1.03495452601	1.95020289847	0.0001	3.30748988107	2.00615221823	3.50620289619	1.84861124539	11.8015447265	0.358017222623	1.29969897385	3.62715139453	4.5877189993	2.1754222213	3.28033568319	6.32246339511	2.50742608214	2.77099860984	0.574078833924	3.21885830111	3.93622477464	0.979151692167	0.820175438667	1.65190967151	0.0001	2.51859907288	2.27901866924	1.81187957424	4.1433441204	4.06074248976	1.06491295638	0.0001	0.412546933451	6.63649482928	5.06678383877	0.0001	1.60378881485
YPL139C	0.000100006679386	2.11392791453	0.000100001917056	3.09630017838	3.12144538533	1.91883484916	2.56601556131	4.64923421555	4.17286056438	3.17047590626	1.87846765084	2.2030177035	2.19825230365	1.58464458485	2.64440488289	4.47328274443	4.54195611309	2.98110611049	3.65406555045	3.30136632889	3.94636408068	1.55232247656	3.64145497727	2.84629201323	1.476066003	3.30486359503	0.000100008766716	0.000100002001988	3.64271383956	4.03710430915	0.000100003559178	0.0001000009765	0.615568645857	2.36415769101	2.15254368418	4.59474178849	3.27319544436	2.55371620899	0.000100000935472	3.27486304543	2.72306187213	0.00010000466034	2.90454361436	0.00116249911574	3.9448849797	1.60316483651	0.000100008267517	1.02980148009	3.42692201244
YPL177C	3.19467461097	0.000100010680527	4.63424876747	2.97833118974	3.73698920195	6.87380018398	2.08869572319	1.43309491473	2.63987086599	3.18129625928	4.95074035373	3.08344501058	3.14538024384	2.40037625881	3.80237977648	3.58511982355	3.3206479254	3.08716355666	3.74277385503	1.6494248718	0.000100012257324	2.65505324849	3.66514541357	3.96448311602	2.53490458718	3.33198442946	2.90194807158	0.000100006308446	3.60753615344	2.90194056896	3.62509601486	1.51672593475	4.73113045185	3.96628748868	1.76520522091	0.000100007859006	2.9590267834	3.73992260194	1.98658832041	3.37548567414	0.000100001149018	2.61014917166	3.64139171435	2.58110430404	1.9236223547	2.10634966779	0.000100007413215	2.24735595697	3.2604008375
YPL248C	2.37709742827	9.59758617362	2.721688431	3.03819831919	2.84091941239	2.93827790849	4.84409518896	3.96515827945	1.93250079622	3.57017661559	3.88867920295	4.62966012918	6.05284403407	4.03526077164	4.71403302109	5.98324407584	4.60488003604	4.9882891879	4.45290521246	5.55206065148	9.35548683743	3.49808814341	4.86366562115	4.05996030434	4.3047838939	4.57439698901	2.06110482731	5.24119671322	3.49865676348	4.96307466117	5.2998215944	1.97418555053	6.01199499399	3.23573578096	4.73548210392	6.02095616772	3.59388436343	4.81270123908	0.975813391101	4.76804017473	8.13730138837	1.03486600172	4.47683548073	4.98439820066	6.69544484404	5.56830700086	3.12672890398	5.43632143977	4.97229481702
YPR008W	3.30343118972	4.34140558195	6.06236143547	4.89108959238	2.91822934237	3.99385289713	3.49987204471	2.13194075395	1.54140275176	2.20825042834	0.705504803055	2.92680979789	5.64383744461	7.32380887521	1.87965441071	2.0725348249	4.08029060934	3.49633880427	7.64580304717	7.3636262075	6.93773923017	3.17738048075	2.96045217785	5.03339983273	2.76441161076	4.34836279432	3.08283076665	0.000100002747901	3.76199741934	3.46928911234	2.12462164815	6.84186464769	2.82957088522	2.72731679365	3.20635107409	5.48597045642	2.4198989294	5.37176825816	7.07649803206	2.57334290949	0.784961725436	2.53770038643	1.45569196161	3.41410352073	4.2692299345	4.39140455316	0.947283115585	1.53643934492	2.2885144568
YPR065W	3.83812007732	5.04824001099	10.1872040761	7.07443176822	6.28482406525	8.22965003861	6.03511559965	3.12176063226	6.69751023811	7.98309179753	7.52870828735	6.21973053909	7.99168907737	7.31438723809	8.28472856436	0.000100013160108	8.71659291357	6.51012583076	6.76464868778	6.59128254813	4.94879744696	8.60168352195	8.43246920222	5.93751643225	9.16199115884	5.85514668304	6.41152788028	0.60812435903	6.94078312708	9.27569101867	8.83732566051	0.979562671021	7.45141529251	5.78461573091	9.84674032954	8.66916726195	5.66610751341	6.85718002192	2.19138958293	7.94854250873	10.9781980338	8.32190722814	8.20046320323	9.22685314228	6.96000196688	4.58282862362	11.5001236878	6.6756671646	7.79047995251
[truncated: 1,436 more columns]
