# Supplementary material for: Inferring TF activities and activity regulators from gene expression data with constraints from TF perturbation data
Source: Bioinformatics. 2020 Dec 22;37(9):1234–45. doi: 10.1093/bioinformatics/btaa947 (PMC8189679; doi:10.1093/bioinformatics/btaa947)
Supplement: btaa947_Supplementary_Data [file btaa947_supplementary_data.zip › S30_94-TF_TFA_values_optimized_with_Union-PC-TFKO-ZEV_on_Zaman.csv]

	100564	100565	100573	100578	101020	101021	101022	101023	101028	101029	101030	101031	101259	101260	101261	101262	101263	101264	101265	101266	102009	102010	102011	102012	102013	102014	102015	102016	102017	102018	102019	102020	102021	102022	102023	102024	102025	102026	102027	102028	102029	102030	102031	102066	102075	102076	102078	102094	102096
YAL051W	25.92967568	25.3829317	25.20104775	24.99987583	26.89347994	26.92737509	27.45066015	26.66405601	13.16695685	12.12897412	11.5782999	10.9764428	27.70837144	28.20117381	28.09995648	26.93174588	12.98812604	12.77752592	14.11686779	12.43157418	11.0246387	9.801992357	10.22586534	10.50070899	9.127145016	10.73164902	10.40450249	10.93927215	11.24092906	10.26590652	9.065856454	10.24383665	9.590519605	10.00773079	9.48384421	9.89124537	9.81976699	7.685246729	8.466473153	8.744630717	7.799546131	7.163094144	7.512622068	12.93931697	15.89021201	17.23134183	17.59416261	16.57136752	19.69275639
YBL021C	15.55172248	17.56205636	15.52766436	14.74018496	12.97665113	12.2164645	14.48269707	14.06066849	15.17457823	11.92417921	15.55484515	16.77616542	9.459519613	13.94870641	13.65659038	11.19087194	7.860927432	12.24602999	10.65038762	12.04096209	14.02613822	7.973448555	10.71189026	7.882795171	6.725472752	4.826550668	13.24259236	6.812587138	14.66965328	2.258059614	4.000730959	3.548370143	5.099988501	5.999922486	6.892499938	9.424418932	4.670148195	7.799692274	6.675401434	6.52873906	5.674237522	5.516725246	5.527542025	5.495930697	15.32023918	11.90631878	11.52892313	10.15819491	11.13079187
YBL103C	36.01225012	39.0457083	30.54691912	37.68048901	34.88935934	40.21080826	39.50931846	40.35064015	14.80027327	16.90289093	17.83341604	18.77213455	37.73320457	38.6532275	37.51245825	39.92584606	31.97260481	22.70991373	19.19723083	28.78486868	21.86041852	10.80288397	6.832091257	7.589645653	8.930906086	7.82878692	7.686214431	6.390906379	23.86861323	18.86433765	21.77191172	21.21979313	17.26448389	17.77423695	19.34505729	18.23539286	20.92877227	21.03187074	21.28526946	21.09301369	20.8992934	15.28167369	11.97081235	19.72497924	12.60874387	7.708021048	4.365970038	15.10692225	17.61126383
YBR083W	9.760225507	10.31069953	13.12546727	13.03023656	9.653490828	7.344537286	6.312768126	8.728669945	13.25569872	12.98603501	13.19557755	14.03006888	11.13320813	10.43967231	8.395067145	7.635539943	18.85642728	19.16576676	19.17998911	19.19490264	14.26525607	16.05336098	16.9488628	17.00515283	16.28012543	16.25201667	18.11813574	15.01045189	14.7298865	18.8680559	19.20465592	19.86397155	17.86131765	18.84732672	20.13177623	18.55197787	18.81210673	14.13927715	17.52683993	16.99527615	18.01145218	17.54540163	15.02904068	10.7294936	14.77982199	16.37295345	14.60655165	12.16950503	11.90074661
YBR182C	3.84979018	2.109848382	3.409053554	3.229480647	0.218558391	0.000100012	0.408552307	0.44210809	11.82575937	12.99249814	13.36647658	13.87246014	0.450478337	0.557761346	0.000100006	0.806051045	8.094498052	9.160347708	13.51328546	9.811390321	9.0993291	5.820284496	6.83173823	7.31713947	7.695846301	7.334547761	7.837289119	8.076527055	7.822456349	4.844626302	5.1020154	5.310281047	6.165083946	6.041648708	5.911308066	6.030447337	6.512975248	7.150443176	7.702480946	7.546901459	7.972466672	7.87429873	8.063421867	8.670931095	10.63779941	10.89069534	8.990116041	9.797239668	9.341850376
YDL020C	0.905667931	2.261828798	5.506714069	2.651070395	0.000100006	0.000100014	0.000100012	3.019140092	72.36020735	72.20192182	71.86818163	70.89990169	0.000100005	0.000100018	0.000100029	3.175871208	59.1841401	62.6468223	65.13523201	70.51190429	84.21838722	92.59427256	91.60742585	94.41247775	91.36597765	90.36536358	86.13198325	84.9393824	76.56888193	71.91345991	68.525131	68.56823368	66.51729062	68.95832997	71.12399899	69.47229325	76.35310541	78.85071991	78.31009726	76.37603276	77.12408987	77.36544513	78.61614913	86.54943102	96.57715757	100.9858359	92.85613857	86.17098321	79.35742727
YDL106C	29.76654684	33.28507315	50.92778081	42.91731347	47.94218096	7.809297462	1.319815679	1.881976573	26.51937911	25.06296188	25.34346141	29.11109868	45.31709973	1.34967029	0.000100029	0.039651158	32.27172304	30.91651186	23.54201218	24.42980225	42.79226427	69.42226162	70.9621312	79.09063208	77.59367778	77.60008192	79.32899286	79.71735153	46.46291927	94.79651417	100.1808656	99.4303248	96.02713079	90.47353836	97.59830712	96.32224202	101.1276696	100.8927768	100.2070211	102.6734284	98.02115235	98.43310621	99.57415369	38.39636807	44.34998819	53.52887322	59.74413209	36.22393759	41.87709023
YDL170W	10.12083631	0.00010002	75.27307752	43.0587295	65.81508533	23.24584632	6.62695616	0.00010002	101.5768734	101.4459342	101.0591558	100.468805	78.91483113	39.85066846	21.05693539	0.000100009	95.41333712	106.4640362	98.86576812	103.4262117	117.960818	148.2967989	154.5748056	149.1949928	147.8107966	141.2190562	140.0075209	143.31256	111.9293163	147.5465323	150.9932016	167.2230577	152.4484221	142.4651195	147.5254626	147.1908993	138.9615743	162.760968	161.1037391	147.2667445	164.0800056	159.2990437	155.6172241	149.9013154	137.8352768	117.4583327	120.6332919	117.4731961	113.361237
YDR034C	0.000100001	0.000100008	48.357606	31.42087694	47.90563303	12.0694542	0.000100001	0.000100002	22.29423293	12.96366206	12.76654972	15.56680463	50.60116127	15.63655718	0.000100004	0.000100009	35.53211332	30.82776313	17.36959444	23.27570535	22.6335009	44.70993544	44.7404919	47.83033503	44.90012226	45.55621127	46.61277996	47.48548113	26.09061589	63.3220555	64.17966874	64.99725572	64.16579957	62.43908767	63.35109439	63.07374103	65.97555354	64.10502793	64.1088715	62.8343437	60.56965381	59.548923	60.22144045	24.52112138	27.93953667	34.44204612	40.24396504	21.99581555	23.10521657
YDR043C	15.20418204	16.17099241	15.69556754	14.05411282	15.25638935	13.76539522	14.82452401	13.88157239	16.79326486	13.67405022	17.77170764	18.10330327	10.03413442	13.11916084	13.34065865	9.554436826	11.94098481	12.7670308	12.72083658	13.93654501	17.37392921	12.65382587	13.25191155	9.653616551	16.03113206	7.663892538	14.39171325	9.469771998	15.89230321	5.784234071	7.560206061	6.770954036	7.93687544	7.986390949	8.979680202	11.86306813	8.659109904	8.682967	9.580534364	9.400746445	8.809407366	8.69095835	8.425148993	8.979532967	16.98984531	13.48677709	13.3095907	13.76645504	13.48121019
YDR096W	4.315441281	4.163184532	5.883692323	5.335700581	5.27851677	3.810493833	5.890085571	5.760427791	7.922513912	5.715774686	5.835482122	5.920693089	6.386955465	4.827922841	3.863212506	4.562170077	4.469499783	4.012421782	5.314414416	4.590049692	3.923230543	0.000100004	0.211592842	0.000100001	0.000100002	0.476109836	0.000100004	0.000100002	5.072674188	0.000100002	0.000100001	0.000100001	0.000100001	0.000100001	0.000100001	0.000100001	0.168810568	0.000100001	0.420349882	0.409301252	0.000100003	0.000100001	0.000100001	7.297939571	3.830626088	3.474430417	3.515354247	4.996037701	4.117210097
YDR146C	11.41220826	8.309924325	1.259825688	7.088940405	4.711191482	7.952282557	14.34306341	19.8079722	9.043025979	9.315011525	11.97816425	10.75455429	6.738481798	15.36162431	14.66540782	22.39480409	10.70774318	13.40702907	5.450469968	12.29315255	22.56700348	31.6730219	30.42956896	28.08890801	30.07827048	28.65526116	31.66519195	31.40764912	16.67987128	28.23062299	24.84900915	23.61019083	23.01692013	22.00838037	25.10343711	21.96572318	21.10832871	16.43133739	17.95054945	18.26206144	17.85689249	18.67759903	15.88110619	12.78963699	15.76602337	22.7182511	23.34876053	10.39870642	15.33980159
YDR253C	12.12238206	12.72080487	6.885762367	13.26806706	6.818779524	10.66103469	8.14413509	11.39156418	10.91551692	11.5923338	9.991889916	9.645772224	5.916859354	7.187811525	8.058739882	10.97775607	9.78785195	9.835430085	5.586883593	7.236466883	18.15915243	1.543582253	4.302105109	2.022427002	3.757271894	2.049853815	2.65975258	1.544576046	16.85165177	0.000100014	0.759119535	0.053181651	0.000100029	0.000100009	0.000100008	0.000100008	2.278091638	2.129680302	1.629502852	4.863949452	1.241658955	0.320133797	0.96413928	18.73022021	8.939704103	5.931382893	1.54880139	18.90807368	19.49029369
YDR259C	6.598911934	6.204185336	5.184288758	6.697727558	1.820459616	2.539573602	3.234768374	6.672978224	8.021666053	8.938148019	7.491485727	9.317298958	4.08740562	6.317927459	4.726701011	6.023240788	17.68122045	15.91809579	16.26204901	15.28518006	10.74984313	14.37759479	14.28403606	15.57234892	12.95083228	14.75574453	15.49803455	14.07246133	10.48526228	16.89641479	17.71240534	19.42806006	16.25844962	16.79355395	17.76481496	16.20278814	15.11450451	11.7451741	13.7033697	12.70433287	14.5982632	13.71637271	11.89039536	7.610292739	9.576430762	11.70135294	11.76995167	8.513267694	8.65453573
YDR310C	11.04316867	10.97418912	7.915389454	9.922808866	7.603349563	9.801566368	9.18499654	10.17775852	5.516518075	4.518380026	4.619010251	5.340240721	7.137504703	7.801860992	10.58669961	9.225481912	5.386177197	5.678516213	5.811918008	5.834303431	6.803220198	6.602900627	6.27281505	6.388805377	6.292283223	5.98294822	6.251192741	5.035222222	7.229565802	2.730759127	3.075763749	2.080046911	2.510823999	4.770370751	2.341644282	2.483146772	1.634660964	1.143910513	1.877644734	1.206357536	1.489916068	1.469626744	1.038307308	7.566747779	6.737782091	6.319183265	6.590549987	6.033867926	5.706709641
YDR421W	0.000100003	0.000100007	7.385730593	1.318055318	5.830326414	0.000100002	0.000100002	0.000100002	21.54726175	21.69115503	22.4857796	23.50493196	4.636726924	1.659351899	0.000100006	0.000100002	19.5435275	18.88392349	20.95987855	20.30570368	21.0184767	29.39651747	30.34331485	30.86832999	30.22424208	32.54296203	33.32267478	31.85370329	25.64932158	36.41775874	34.47320657	34.6133232	35.23235576	34.16951059	34.93659262	35.98635835	31.78228653	32.84825957	32.22417912	32.88954083	32.84551756	33.71595847	33.82922099	26.07764144	27.90959344	30.71663122	33.89235692	21.94030267	21.8378442
YDR423C	2.828078628	1.101311413	11.54967492	2.502924944	5.267695364	0.998303493	4.760820666	9.945550658	10.73393621	12.06950428	19.27776767	13.01336839	9.309120212	5.576949003	0.000100014	0.000100015	9.893641634	16.97349712	12.78958363	15.72776758	18.1078436	31.265695	22.88866623	32.99297031	42.31710536	34.99487539	33.94606739	35.25491971	18.26663658	36.8959037	33.12505523	33.24050822	32.20145704	29.48867612	34.64518339	33.33708281	34.28257788	28.64501286	27.63937284	28.79246737	26.85984606	32.99051827	27.65019803	14.14339214	12.63207804	18.41206674	21.84500618	14.56118824	10.61357681
YDR448W	29.17054669	31.68503029	27.33399149	31.77479543	30.75439381	33.0059057	31.58746999	29.74505999	10.70988582	11.51649506	12.67113194	13.3374161	32.28900054	32.76668839	30.51614219	29.48505244	20.87691017	15.14141996	13.00750906	18.1441502	13.64352625	8.384443087	6.213691328	6.968764293	7.892574967	7.272750188	7.017831669	6.475181502	14.88002637	14.17567006	16.25914086	16.24563405	13.71787813	13.8733645	14.7984281	14.08904971	14.53804983	15.47827598	15.18977093	14.5717944	15.27131539	11.67994072	10.50395427	12.68035961	8.535639509	6.082827671	4.147175938	9.295235941	11.58612588
YDR463W	23.78817	21.24272347	26.53582927	26.65797882	26.86457644	24.86661378	13.3450108	15.34529017	3.763098927	7.813622391	7.37045103	6.316247395	27.20454878	19.30957763	18.79653635	16.21138366	3.55284272	0.000100019	3.29136528	0.269618896	9.414603494	14.82560947	15.21132108	16.36494115	15.23842225	21.68743337	16.66639786	21.47486533	2.763224253	10.01627902	9.179360712	15.22242071	12.14471325	14.97985978	12.10514707	13.61177256	14.79663376	6.370682422	9.651859121	4.909764085	12.08752748	6.224952488	8.139204117	2.482931205	6.370806486	9.198782926	7.770344854	6.037261762	0.002435673
YEL009C	11.32680951	6.740419424	11.31811647	1.052191994	9.254105497	0.427576892	15.10545858	24.7591708	0.000100001	0.000100002	0.000100009	0.285157158	8.498884661	2.991070075	13.88871566	29.25051878	8.418991826	7.937606083	0.000100001	1.610880077	0.977950837	41.6131883	47.87422677	53.40202713	50.58987617	53.09340591	51.31178465	54.00667014	2.206503087	66.18566695	68.66058685	67.02258794	64.42319272	65.60896955	65.67069775	64.14262588	70.24049229	68.74811459	67.77577209	68.02607346	66.25814937	66.21813396	66.29115398	3.801091662	6.948200158	20.25175662	35.41309806	6.483349017	5.880045543
YER040W	22.13496478	16.58865301	3.833680538	4.731902517	4.681439852	8.636568078	22.16237675	16.43155212	5.38574105	4.736292488	4.824228936	4.728441507	4.532475142	8.065643718	23.68181344	17.11670924	5.36478212	5.958938837	5.455433132	4.253613818	9.248327128	80.37804372	75.55868707	76.59940493	73.68650119	69.27569575	71.14940225	71.25147093	8.423970786	60.59130389	61.06221352	61.06615983	58.21333412	56.83502104	58.83773577	59.58754509	58.43839411	57.01562036	58.56762155	57.9031084	57.09297734	55.51086235	55.85417943	7.457708815	65.50968938	84.51528782	77.84952389	10.17124948	10.64602475
YFL052W	9.07159396	10.36586982	11.07544191	9.204114514	11.01112943	9.096580528	4.936875469	6.124551256	4.478944629	6.335477115	7.753045663	8.209889927	8.811406282	7.844246246	7.712771579	6.087946048	4.405729811	3.903582378	5.601200763	3.573434899	8.205642315	17.93810807	19.98948273	19.35127982	19.59258304	21.62640934	19.94632822	20.43989427	7.234899381	22.58139235	22.36038402	23.18906684	21.85504625	22.21976462	22.95683126	22.29810355	24.0227898	20.48286492	22.31112803	18.57579308	21.96323961	21.14845532	22.06405558	6.752895565	9.091097894	13.74689152	14.72747918	7.432815035	5.907780232
YFR034C	41.95891988	43.57499029	50.16915372	48.31451131	51.07841708	44.17770611	42.57790151	44.46459255	25.97638704	26.819601	27.00305616	27.13413365	51.97369946	42.70732792	43.48244469	42.31918195	33.80270537	33.67196113	29.22343293	30.36012654	18.73096075	4.091136999	5.444033286	6.344242575	4.324941455	6.438035699	3.408055386	2.929565937	13.6999071	0.000100003	0.000100002	0.000100001	0.000100001	0.000100001	0.000100001	0.000100001	0.000100002	0.000100001	0.000100001	0.000100002	0.000100002	0.000100001	0.000100002	16.95999804	7.212971747	4.026811604	0.000100012	16.47658772	18.18467723
YGL013C	13.17718488	18.43665906	24.44604976	19.23503502	18.38531625	15.9569517	15.66748439	11.13616984	16.99228009	14.14889725	16.8568555	19.18433644	23.33655931	14.9339922	17.28620296	14.23387327	21.36069018	15.06306874	18.9539945	19.91890921	9.573953116	7.575014923	8.221366939	6.035987751	9.726327988	5.696323488	8.411140702	8.077421284	14.18967257	5.439236413	3.462402941	2.255668258	1.260051686	7.160116925	3.110101595	3.070343148	3.832826422	0.00010001	3.581868493	1.536685019	0.000104354	0.000100016	4.860428492	25.55175497	24.29304093	20.51021039	15.71115566	17.32467036	11.51548081
YGL035C	50.63921986	53.1074018	39.18132095	47.94452475	43.01454783	51.09935303	49.74431998	48.34551899	2.817877555	2.024557765	1.781344805	5.995977904	42.67065142	51.09289369	47.99452695	49.52587966	9.149248151	8.180809909	7.577756988	3.507945566	5.616478084	23.8574284	19.55194156	23.77796353	23.09207875	22.53032185	22.02102454	24.03101878	5.767155507	33.94933432	38.72409016	39.17590518	33.76975168	33.46139294	34.99549186	33.98017485	35.284818	39.71754768	39.38742485	35.44011588	38.26779841	37.23799653	37.42255116	0.81561654	11.00117661	12.14192555	13.94293864	0.000100006	0.000100006
YGL071W	10.73718756	27.53567871	16.79098052	34.56839419	15.92949811	32.94381753	24.20193522	9.397768238	18.0555311	15.67043277	12.80233141	11.93285957	20.29492671	32.70342624	20.31818433	5.174461004	13.46839628	17.97022115	17.66519795	13.97749274	21.83092074	23.11869542	22.87789295	22.42176794	22.49874302	20.09306331	19.7318616	19.08731587	22.73203998	12.5989173	13.44549834	13.57634175	13.29408217	13.59993197	13.17606487	13.81610066	12.97775444	13.14492141	12.174855	14.00295666	14.36873655	12.91359074	12.52189421	25.04761913	35.02336713	31.30289798	33.49820708	30.65068694	29.95558489
YGL162W	2.347998743	0.870945545	5.001625475	1.702690549	3.796741709	3.544546673	6.830415143	6.768548003	4.820091248	4.102553282	3.30533373	3.383503871	5.515855336	6.791004753	3.105045542	3.312118462	4.483290607	4.340247105	3.877493767	4.702371647	4.632218237	3.433355755	2.835000723	3.49261989	1.840059747	1.889694704	4.132930358	4.467427203	6.33701862	4.576473626	5.441181595	6.71537376	4.743134791	4.865467026	3.367326535	5.194796081	4.057164853	3.846620327	6.595389597	6.429193131	5.814507465	4.369897383	6.6977532	0.000100001	5.695414458	2.542647759	3.619841017	6.22689122	5.288730434
YGL166W	19.5428383	22.37453314	6.356461319	11.91254084	0.000100009	6.626454229	15.30082338	17.00843925	33.18412708	33.8863725	36.99558883	40.90766956	5.690288635	2.158895371	4.584760067	20.37323121	81.29156559	82.14865063	82.73025843	77.1768116	28.07571045	38.77555948	41.33830963	47.5961461	50.55636997	47.57916723	53.43996554	46.3675834	22.57223648	41.78805013	45.24568361	45.56497531	52.77817051	53.06947541	46.91523503	42.3171218	55.07761853	41.08519632	51.94966434	63.00776599	61.25137919	56.28373191	59.87377116	43.74292626	35.90434326	46.60243398	40.17165415	22.83815855	20.75843902
YGL209W	52.07069164	53.02999409	53.41972814	50.79804477	52.37958647	50.29950134	51.92781841	51.3701665	32.70263748	33.63382789	34.6268484	37.93289802	52.99180586	50.1699018	50.70481896	51.49921765	18.71532552	20.6124291	22.07600848	19.50969474	16.54462093	24.76851128	25.96912418	28.17941769	27.32828999	29.87624123	31.56898225	33.29334145	17.05933934	43.02406229	43.02895284	45.03724079	44.10577863	44.87049414	45.41383847	45.97368239	45.90654152	43.95923273	45.65389253	47.41265247	45.07209513	45.43567737	46.15171578	16.1756082	29.24410185	33.74550019	36.49169882	24.26445862	27.88735315
YGL237C	47.04190602	54.41509066	83.22175309	24.50071514	44.16648417	27.19528685	24.35924444	59.00473241	62.97276331	61.55825698	79.81842004	77.24108954	81.00513438	46.73584033	60.44574633	63.85137187	124.8280258	80.6541092	68.76539849	92.04231742	86.25969093	85.2816555	88.45389815	100.6291222	100.6287062	98.43661135	99.27904619	97.88031726	76.24774478	73.77605301	81.51776651	95.87557057	83.4320582	83.58825232	84.87043295	81.62460062	41.73931429	36.63988805	44.23737895	53.85657486	42.57958583	52.47430067	55.00645521	124.6185951	89.36127807	118.3969744	89.24651816	63.33508955	73.00729045
YGR044C	15.23005284	14.02074503	6.249034072	12.35638847	7.689511951	14.21054568	16.50046071	17.33601589	6.689769247	3.091232612	1.451864566	2.077822735	7.311767435	13.69885853	16.31334716	15.869368	8.394929913	10.65542969	4.210964707	7.662259328	6.414640089	6.842188989	6.810281167	7.863990542	8.218394918	7.693691654	7.561151833	8.760768895	4.135773892	8.729102153	9.388089212	9.286283891	8.524106124	9.062537181	8.996418229	8.685297156	16.12494417	16.36037031	16.79471592	15.14448416	16.70853034	16.56136837	15.95014668	6.117212102	6.380031694	2.911805407	4.681551268	5.854554004	5.121366552
YHL009C	9.091846007	2.795346434	13.74066285	15.446579	27.95157285	4.689506934	12.49908259	0.000100119	39.42722821	59.00534608	63.11490595	67.51574417	21.67803991	2.040474767	1.158541324	2.347824072	51.38346107	55.53783996	62.54214072	59.26989371	76.79878786	110.278866	105.2396768	108.1130212	103.7307601	107.0994209	101.4257979	116.287441	65.07236586	113.1955284	103.6214333	116.6235856	112.3268777	112.4859484	114.4224297	115.4313475	116.9013181	118.6893081	102.764084	105.6764758	95.17826234	116.1599279	113.2535928	49.57750517	69.45743295	90.02054782	99.80747529	43.35613496	51.07561758
YHL020C	0.000100001	0.0001	0.0001	0.0001	0.0001	0.0001	0.000100001	0.000100003	11.35855969	10.72469305	10.12924453	9.222746469	0.0001	0.0001	0.000100001	1.506909125	7.475187677	8.761136382	11.99570631	6.670750308	11.12583456	13.0475055	14.52145622	14.84467355	14.45587772	14.94914963	15.94072017	15.67201517	14.36703603	11.38518766	12.23982364	12.8683637	12.08458916	12.93662471	12.68588288	12.82681162	10.98918911	9.617232659	9.405982674	9.693275639	10.19695108	9.136475509	9.877730199	15.45276984	18.08405508	17.34029257	16.52716826	13.70847158	13.25058506
YHL027W	3.322880079	1.809853866	2.661805458	1.988896728	2.688259328	4.163338904	3.123178702	2.899989388	3.627968294	3.610877234	3.872164715	4.584020176	3.162513087	4.322754231	3.286903928	3.8347676	3.939845492	4.401916304	3.192773299	4.040635732	4.859812439	3.39463264	2.613526631	3.525719431	2.376871727	2.772313079	3.632478574	5.318926924	3.845923247	2.297645782	2.484926313	2.485658347	3.008786225	2.348424406	0.000100001	1.236387693	1.580846901	1.913604531	3.276584222	3.131799058	3.144521105	3.652980068	3.463487612	2.682584417	3.850271655	3.190369087	5.554521242	4.696978622	3.325790678
YHR006W	5.956146412	6.357785585	7.671474603	8.019473156	8.265671161	6.902680873	6.387261928	5.708603121	9.532710291	9.547175547	11.06915068	12.39048185	7.98750991	7.437695551	6.007828725	5.818578332	10.20248741	8.812419605	8.475876398	10.34086089	10.66905513	17.68787715	19.06150462	18.63502717	18.57178748	18.62432727	19.24438525	19.21246509	9.930269722	18.18508678	18.52040446	18.43429441	18.91813069	18.92142751	18.55016211	19.0595625	20.00662741	20.26517387	20.87868924	21.46936244	20.77219431	19.52223975	19.363464	9.609050813	13.22201466	17.66197983	17.59718826	8.793964942	10.72948665
YHR084W	0.000100002	0.000100001	4.173496194	0.000100001	3.645689796	0.000100001	0.000100002	2.730384526	25.08055014	24.42875805	21.32160628	23.85795193	2.140011415	0.000100001	0.924753038	2.282375344	27.26885971	29.05103393	26.67719693	24.33116678	31.00034628	38.57242731	36.5031099	35.60859224	33.98417123	34.15354932	34.33402443	35.65334977	31.11473938	33.84962421	33.29894914	32.75274105	33.29026685	32.58194058	32.86612229	33.64138	35.27268207	33.90569627	34.30319218	34.67980456	34.54937123	34.34613583	34.25275593	32.83461732	33.72566361	33.93347753	34.22551509	28.31220316	29.17522999
YHR124W	11.74236683	13.29299027	14.70845667	15.83075818	14.80763109	11.59149926	6.068869051	7.724417548	5.424381964	4.423992116	7.375963127	6.780478678	15.88734074	8.403333975	7.218022704	5.537961513	8.88782975	10.2850975	9.624121152	9.989405197	7.097035788	10.17608968	14.95090941	16.88670951	17.80757434	16.03526996	16.46532891	13.40787164	6.977445842	22.06283623	22.10812925	19.2364577	19.65596624	23.20960699	18.78351436	17.46805221	11.99603602	13.83497078	12.98965586	10.97712056	12.6142746	12.71203716	11.903709	7.172438346	9.901645253	7.029881488	10.82708576	9.376727377	8.695097067
YHR178W	3.119885175	0.604044408	5.126110264	0.000100079	6.602064664	1.512479418	5.567386554	9.910113256	37.03651153	35.07608258	28.96776248	31.79050812	3.629900862	0.143297328	3.721067951	7.563914695	39.85856575	47.70603938	42.63008153	35.45616744	47.33740173	57.12876597	53.75986163	53.11799414	51.15263994	50.70852719	51.0191247	52.39072024	47.69985846	47.65860547	48.54943791	47.99503083	48.48004137	47.64130679	47.74921037	48.30544953	51.8843653	50.09003659	51.37006038	53.26600349	52.67078948	52.27742445	52.20072658	50.43905804	53.7561894	54.61587274	49.85396473	42.90594984	43.63389276
YHR206W	1.679598809	3.337547188	12.01237344	7.077619609	11.88413356	5.285284225	0.339216987	0.000100008	12.13180192	11.94100846	12.34545836	13.17091704	11.52726437	5.406130198	1.473805397	0.000100001	12.38788549	13.42750125	14.11498197	12.17821536	15.88882233	15.82874873	16.26420408	16.19041145	15.95576916	16.01542425	16.54118611	16.79800247	16.41954572	20.92626452	21.04631572	21.24171519	20.65918388	20.95389571	20.46471215	20.46655725	19.94338107	19.24160427	20.49515113	19.85307152	20.75703137	20.94330291	19.94909268	14.4242427	14.42736509	15.16986851	15.89068816	13.31678039	13.36517125
YIL036W	26.9409616	27.3416118	23.1053984	26.18675584	25.4813326	28.42832672	28.8847586	27.8803242	9.002430724	8.044552865	7.488538822	6.830766102	25.93560472	27.6027035	27.93926057	28.86106892	11.27780602	11.26121774	7.679279145	8.727068061	7.240526182	1.527760932	1.381929811	1.008913121	1.192588353	1.177465006	0.751211618	0.686575577	6.550981615	0.063400939	0.0001	0.0001	0.0001	0.0001	0.0001	0.0001	0.0001	0.0001	0.0001	0.0001	0.0001	0.0001	0.0001	6.161660738	4.895170603	2.922235315	2.368738903	8.214786456	8.18384298
YIL056W	8.664949785	3.694370177	9.137833204	0.000100084	3.732105377	0.773072781	2.244165297	9.895364657	18.59433136	17.71341497	12.39235788	13.87688443	6.532227305	0.000100041	0.580357273	18.16098645	24.88568329	36.92167949	19.56033997	37.97856639	38.13852464	63.98104235	83.56847019	99.321559	90.04153886	90.76658999	92.84232569	79.08898565	42.47983642	146.5719817	149.9935816	152.0353	140.4276483	139.1055957	134.1555414	145.1273813	146.1443505	152.1033489	155.5710728	147.1381541	150.7281091	142.5188483	143.886955	21.96093148	37.63971384	47.52218437	70.78267691	34.80094099	33.95599036
YIL131C	9.129186503	10.01501767	3.418061875	7.769286167	0.844920885	5.677866807	4.943957745	5.464450023	10.92971681	10.26953743	9.937814043	11.72922674	0.548480771	6.322179067	5.388199135	6.240890065	6.612021775	7.443513286	10.22883509	7.515557063	11.28787727	13.31234184	12.65643789	14.57601121	14.60026595	14.00893811	16.02583904	15.68619721	8.535347987	9.957352625	10.92868295	11.63812371	8.946898625	10.06091193	10.34759401	9.350149616	8.618121434	6.757617174	7.289576754	7.290436342	8.720983396	8.16138474	6.017275694	10.1705114	10.64558237	11.66642011	9.992322685	9.788844768	8.848722356
YIR023W	0.000100001	0.000100001	0.000100003	0.000100002	0.845725483	0.000100002	0.000100005	0.000100003	8.234559529	8.796526882	9.596753276	9.125927564	1.727229715	0.000100003	0.000100003	0.41397888	11.63463918	9.055033146	5.848210906	11.67662346	6.291448545	4.801870222	4.577457498	4.992833494	5.493960932	5.410528	5.848899242	6.011386367	7.934852633	2.633182152	2.81636408	2.076426702	2.270866092	2.571297189	2.111383193	2.365248626	4.156341483	4.155808416	2.754231518	4.08072154	3.010374501	2.610680195	2.663063973	8.360245992	3.059981752	1.859094613	2.096812781	5.960606107	7.654578712
YJL056C	9.241997062	9.485047373	8.803960864	10.2377795	6.99888453	7.415491623	6.046124084	7.304955725	8.548323541	7.279616617	6.754189143	8.459026258	7.179521105	8.06806021	6.583611794	7.60347612	6.227093359	6.573721846	7.152946735	5.634222923	7.84427378	9.870498932	9.546604843	11.39474466	10.99484546	10.87006809	12.32796557	12.25314564	5.970660542	10.61394181	11.42764254	12.08651181	9.451011165	10.45432912	10.73975023	9.529482721	9.581783653	8.013758825	8.663559563	8.062942424	9.56169195	9.010935903	7.19500725	6.899262529	6.744473708	7.262749871	6.413163602	6.555473671	5.78576201
YJL110C	15.58832342	15.7240139	14.52564144	12.23162755	16.79789371	14.03897458	12.84316266	11.95342559	11.84874552	10.44248689	13.07925429	12.04938701	19.97083506	17.85691278	19.35320048	16.44247049	11.55018956	15.97004934	13.8763326	14.94638614	12.3448978	18.15955529	21.04805723	16.8168657	16.43878861	16.6724805	15.8083456	19.42252543	16.81634955	17.93988293	10.96045745	13.01828437	12.67568287	13.217813	12.30975813	12.44168245	9.784835024	4.101657448	5.427032328	0.000100006	4.363829719	3.715676401	4.17811436	15.43647082	15.15880205	18.89540969	16.52017291	14.35405971	14.49845475
YJR060W	61.29117056	64.12197352	43.72030957	58.1411086	48.15421889	61.86893739	60.67875377	59.69060401	3.78873271	1.162831465	0.000100009	3.648939996	48.32199196	61.70263965	59.50502423	59.9691905	9.62297031	9.210977882	8.679811628	2.299786512	4.154528115	25.65887776	21.1233544	25.32325038	25.03026259	23.41477648	22.73348757	24.22749769	4.087097823	31.01962397	35.29239235	36.17272531	31.57208263	30.52189903	32.63637001	30.93994	31.82979465	35.39451365	35.63610668	31.23989485	34.03125545	33.5083242	33.49343755	0.00011603	14.66062211	15.83699079	17.79659928	1.89913765	0.048698708
YJR094C	2.188633563	10.67703557	0.000100014	7.744948791	1.424597305	4.271276039	0.883602061	0.000100002	11.3805108	6.393639546	10.05905711	5.703831958	1.252572854	5.39919084	1.254835064	0.000212435	9.549628763	7.687762923	8.727881164	7.976686688	7.257708982	11.84617169	15.91187461	14.46030561	15.38141662	14.66383702	12.39016442	15.92841741	8.593909269	20.12958131	20.57387741	21.77942315	22.24017428	19.88657749	21.38122386	19.44820374	26.76941215	22.99524061	25.45367157	24.35921128	26.99375503	23.90923356	26.93528835	8.301952077	10.27571617	15.54618351	14.8878024	8.713873557	8.132703923
YJR127C	23.75484536	22.35629314	18.81547454	22.19515945	13.67735772	17.44385626	9.830064777	12.76215343	21.6350346	16.45872359	17.89068239	17.81087861	17.26212559	15.09035032	13.76694759	16.92968808	16.75859223	21.82415267	20.13952975	17.83158865	15.81462282	20.56028932	21.43302734	27.25039749	26.34525814	26.83560154	25.10313195	24.85030377	20.59193431	30.63724855	31.77027592	30.45706019	24.26358242	30.11629388	30.11661235	22.13324238	21.98810356	22.82407358	23.97233666	21.09317949	25.59661519	22.64796247	19.88097495	15.98405289	19.33963389	17.55535525	17.69831091	20.41763407	16.24027696
YKL038W	15.18249807	13.36508535	8.720401225	12.08559628	15.31912263	18.44167269	19.62892667	16.10334839	1.295934103	4.92458208	0.207918464	0.000119565	23.29201629	17.24028901	20.62752293	23.72989504	25.52755525	30.66601259	19.82386769	26.81707066	4.725949715	6.712037926	18.73215322	20.50177854	21.24555598	21.19493843	20.68241798	20.8806077	0.00465633	18.54325293	16.19008527	20.30102542	20.35151274	17.58552086	18.9839114	17.53771652	16.66701841	21.54954374	20.50614957	16.28020372	16.98175293	18.43723629	22.99289972	16.42758725	18.36192162	20.79577025	20.99372753	11.96086998	4.842301832
YKL043W	16.90380429	18.34944899	14.8302352	17.21522315	8.761294901	5.350446968	1.110272916	4.719675842	14.0583206	15.55849711	15.46789396	15.7847076	9.466251183	9.440012805	15.66947463	17.98147943	12.99350468	14.67454945	10.07776324	15.32042366	12.80727521	14.67364533	17.41871791	26.50361749	24.26627896	25.93286678	24.99448265	26.46747727	11.5253532	27.37688603	38.36585309	31.02602795	33.12286969	31.8978342	31.49579967	29.21681876	30.21548	33.86280751	33.17745355	37.90959212	37.41918602	31.79934243	30.85725374	29.36777485	16.97512945	14.26087572	13.09093798	12.06055199	13.55406879
YKL062W	8.975440828	9.532810267	7.237706889	8.558585943	6.578659072	8.944497762	7.387736014	8.140291239	6.764675719	7.108413512	7.025886142	8.158923777	7.065550988	8.215257127	7.426897754	7.02848558	8.083465641	5.75018014	8.365879581	9.436163303	8.488730643	13.72423106	12.70844354	12.66955244	12.32629162	12.60634543	12.06606825	13.07380776	7.238345217	13.46980996	13.83646355	13.9247422	13.32737661	13.20728726	13.74251082	13.50183679	14.73346371	15.01161413	15.24617936	15.18603039	14.80831536	14.77798563	13.96220733	6.98874905	9.617686089	9.417327544	10.6077019	6.969894731	5.890894108
YKL109W	15.99765131	10.94385265	0.0001	0.000100002	0.0001	6.370832104	14.00908563	19.93907027	49.9587277	48.6321082	46.8444644	43.97108938	0.0001	6.44632281	12.60054249	17.58852787	46.81995493	52.78898368	52.98671496	46.96483983	55.40507946	59.88608048	59.47926921	58.98123142	58.49412285	58.78062504	58.12653971	57.14797891	58.74776297	53.75361017	53.54067564	53.31496738	53.36033775	53.523694	52.75265534	53.38638466	52.35185216	51.12484745	52.71807827	51.77763858	52.92154014	53.012943	52.61821364	59.89073859	62.8685232	63.21085145	58.79944201	58.79905241	55.45073299
YKR034W	15.61580484	19.06985927	16.18462569	20.96458146	15.48173843	20.03166942	11.11132725	11.75416967	12.9303144	10.68840736	8.974505767	13.95665492	11.85287143	14.32461688	12.63451819	9.559041484	10.79009263	7.833772676	7.527646684	13.48763409	11.25643348	31.04920635	26.65050816	27.57647874	30.91504244	25.13401311	30.3714327	25.58921145	11.1028187	20.28172371	26.16298256	26.11977321	17.61595505	10.94491408	20.97905311	21.69185231	15.09951391	16.57745923	20.32327304	17.65290622	19.120194	16.09404679	16.51157327	16.69569508	22.04674831	35.82221816	34.18195009	10.31672332	9.389017196
YLR014C	45.76260463	37.12646196	0.000100004	19.46133163	0.000100003	29.68958201	44.70504627	47.43106225	41.41060626	36.56176448	37.61420379	38.93435819	0.000100004	36.16077363	50.81807109	54.59660037	30.36580236	41.20102012	42.88344484	38.75863871	39.17557361	65.12277627	60.20614083	67.11399102	63.1847425	65.47944025	62.35401518	64.32458159	47.24964539	75.24536808	79.13203479	77.38597604	77.38535716	77.48089551	78.51507879	76.01220216	79.55341508	77.65658428	81.14618368	75.64718051	78.16929617	77.27805334	78.46113799	44.95293397	62.43784368	64.70679902	61.80221408	38.66570741	40.18350476
YLR098C	0.00010001	0.871135462	2.926670011	1.181750685	4.32355191	4.618413009	0.000100005	0.000100002	22.58315834	23.77290857	25.13603227	28.44193866	3.913281908	3.516085763	0.000100008	0.000100002	29.33349218	23.05268753	22.65696871	28.44496305	30.26704073	40.57239256	37.11629544	37.32378882	33.56460326	34.18495813	35.58871576	34.89674925	28.5404911	32.57647612	31.45521767	31.72479678	29.53605068	29.59923184	30.43392363	30.32150114	26.08854624	25.50619569	23.8502253	24.29254081	23.93761035	22.99994627	22.18079669	26.73665597	35.81322619	36.89083279	40.55540515	28.58572066	29.72944467
YLR131C	18.50588492	19.31757366	26.82793234	13.01957574	30.46466395	19.83165797	23.99975484	33.32566136	4.865321175	7.779001258	4.580957651	7.305042473	28.57120416	20.27681071	26.23128188	36.94583913	6.577478803	10.32498548	0.527658174	8.338468069	9.28078751	12.33740367	12.38662866	11.76618873	13.56118108	15.81166283	15.00772998	17.57995119	10.59568644	20.1086804	20.23447764	19.60810808	17.11711847	18.07090416	20.21972648	17.53291932	3.849683656	0.000100016	0.00010001	0.000100017	0.000100005	0.000100003	0.000100003	8.49635037	6.694467588	7.997472139	11.97601118	7.563474918	9.688303781
YLR176C	0.000102051	2.477771531	2.652800013	0.668179714	0.000100005	0.000100001	0.000100004	1.89418106	4.938477743	3.149239033	6.208325583	6.429820718	0.000100002	0.000587473	0.000100007	0.991884875	2.466635744	4.292120947	4.950824878	3.967168968	4.336086233	3.88993896	4.738239489	3.611706101	7.431056703	3.636637487	4.424221325	2.214156341	6.17803547	3.093020072	4.031367877	2.484480283	3.191727606	1.661106756	4.413474301	3.378171116	6.10789371	4.80603453	4.986009867	5.760458415	4.955529831	6.008668516	3.167996407	7.051568672	4.825720899	4.982854486	3.791755207	3.547732028	5.460335683
YLR228C	25.2353067	26.34998622	26.24162937	29.08156578	33.61247501	41.75664511	32.07739916	26.53678824	8.708871004	11.17570053	12.79339874	14.80904778	35.16541278	40.53326912	40.32416321	34.61968631	17.29077955	16.23183549	9.870548267	10.19121995	12.30821771	8.4280319	10.82191638	10.3153878	9.386054917	10.32202862	10.30762302	11.54674034	15.09275337	21.61620885	20.07103083	19.18148136	20.32156616	20.41795195	22.48527828	23.67182548	19.00961328	15.14058779	14.25946266	14.88426518	15.96542936	16.27407815	14.81113814	10.27459858	7.42440792	8.205509647	10.22085932	8.864248726	7.347182509
YLR256W	27.95068279	29.74472127	0.000100001	11.53274822	0.000100001	28.25669015	28.13649513	27.67330331	22.12801989	29.21939612	31.52723705	29.13601727	0.000100001	25.87960335	28.86144756	26.86740462	24.59458331	23.17532212	22.79487428	29.49368082	26.90911496	31.96065887	36.04354661	36.01867661	35.38766203	36.95936611	35.71798998	34.48316803	27.92920799	37.99197074	37.11872762	36.01156095	36.85015599	35.567346	34.91721099	34.3907622	30.04218936	26.38363458	28.34492197	29.54102661	26.89099517	28.53259574	27.7637616	26.75647105	43.12510831	46.32604122	45.84251312	41.33678078	36.71726417
YLR266C	41.42936875	42.20638172	27.39528864	41.56610193	31.15327295	42.68277636	43.84642272	46.94723346	8.897710272	3.255883326	0.000100037	0.000100021	30.70081327	40.85519564	41.85099069	49.97567543	5.813667898	7.089576045	0.49419123	0.000104319	9.188192379	49.59943276	51.5206484	53.84068181	51.72599397	50.9505059	51.6806194	54.15667955	6.070278274	50.97033968	53.09434713	50.37138157	53.31994032	52.53230767	51.60988504	51.29818602	63.59454733	66.41432756	63.97094559	68.59746623	63.13811287	65.7330169	64.88838683	5.840856295	26.95123467	47.69944306	52.229003	10.59127425	12.93801759
YLR403W	194.02027	200.0075943	214.6265683	208.1407048	244.5019858	229.0402906	219.5420132	213.0449844	92.95006901	93.88273905	98.81921486	95.97289723	249.8914563	230.7483317	224.0875623	219.5421482	139.1837393	131.8654136	88.98299817	123.3995997	101.5777833	13.43415987	1.577715151	0.000100001	0.0001	0.000100001	0.0001	0.0001	96.1269511	0.0001	0.0001	0.0001	0.0001	0.0001	0.0001	0.0001	0.0001	0.0001	0.0001	0.0001	0.0001	0.0001	0.0001	104.062411	58.06104494	4.970260045	0.0001	109.5470255	110.4470738
YLR451W	65.7953671	71.06593411	102.1713424	85.26015131	109.9886077	84.59471817	72.62431921	79.57217445	41.37633066	39.65877315	35.46841214	28.02220915	112.09081	82.94871594	75.58990873	85.91021532	41.60656905	46.8405161	33.49431628	37.38681888	43.84328239	14.76013648	16.71693098	20.33455161	17.1652372	15.31614606	13.06608373	13.33949111	44.07676941	0.000100025	0.000100043	0.000100023	0.000100011	0.000100011	0.000100008	0.000100007	0.000100014	0.000100015	0.000100008	0.000100008	0.000100007	0.000100005	0.000100006	45.37562362	38.9984356	18.84638759	12.30963543	51.93080826	52.69133452
YML007W	7.112138245	5.819074372	9.365855796	4.810158555	8.449875774	4.689643737	5.497834798	8.171013738	13.08202199	14.38827305	16.62531798	17.05187248	9.131709904	4.80024937	5.959704921	6.928266042	18.18488203	13.89571382	16.54999873	18.94219247	15.48023719	11.86140622	11.4355613	11.59162835	10.88128435	11.65618529	11.96971921	11.66784003	14.99071598	14.04694928	14.56228778	15.45374413	14.18438864	14.64331071	15.07165161	15.15931338	14.19567362	14.2354144	14.598494	14.78514975	14.83148395	14.591037	14.69987691	18.52596341	14.64610967	12.52907868	10.89354594	15.17018767	16.8423344
YML027W	5.190465103	5.154254031	6.275881769	3.965421285	7.162486748	5.404625246	5.400864296	4.553499793	2.338492652	2.097976189	2.027097571	1.681722782	6.585816141	4.320363856	5.126246117	4.902638027	0.000100711	0.92611702	3.58067887	1.71008114	0.000128362	0.653962535	0.027314258	0.26704904	0.000100012	0.555135517	0.61157433	1.063893091	2.659045284	5.179474685	4.403275404	4.683576907	4.50198259	4.479318092	4.830397108	4.377582783	7.803077756	6.478947019	6.856887332	5.517128641	6.234857828	6.742753304	6.158895417	3.726072531	3.71196408	2.396276053	2.363805814	3.220031638	3.029119187
YML099C	2.150502689	4.664634244	0.095125323	1.817868664	0.000100002	2.263388265	3.578982075	0.604457019	1.16240569	1.931744077	0.339834998	0.386814303	0.000100002	3.598823799	2.557425605	0.290879816	5.825062823	4.445593275	2.10515515	4.482659221	4.032325421	5.725660345	4.686169344	6.357667677	5.89270767	7.260909652	5.915833352	7.537393455	1.356147141	6.954066672	6.731493655	5.922291487	5.357653616	6.680290812	6.573792255	5.556547512	8.113505092	6.96042053	6.776207943	7.475639561	7.276821091	7.767483055	7.513136023	1.49835555	1.773155027	4.748105987	7.082129095	3.626018506	2.409471729
YMR016C	3.980120361	2.430449541	1.543843434	1.063521761	1.617885739	0.000103302	1.077096667	0.63936018	4.421119644	5.208104135	5.28064378	7.015025993	2.787200661	2.338092816	0.244889322	2.382945598	2.605594135	3.602482904	2.910372197	4.219833778	4.080220997	8.614617258	7.628190056	9.779970928	10.35812689	9.334091968	9.784536142	11.17033969	1.184140387	9.405723402	10.18250747	10.48174212	10.42045619	10.05338559	7.57649303	8.203344195	9.52459782	11.57452208	10.93637382	9.937847435	11.49630068	11.29783553	12.85296461	2.136087964	3.727582698	5.609756954	7.305988935	1.761560001	1.367521168
YMR021C	20.08918285	22.67782163	20.30786832	20.1320186	15.48574556	13.2704475	11.60151522	8.719458909	6.226118526	4.137898	3.373217119	0.668014996	18.8612842	17.77446453	14.14180098	9.596421529	8.02503465	12.76764576	4.419769924	3.101116988	11.08621066	25.20913773	29.80593931	31.204899	29.5602553	31.64989441	31.62680151	33.13614594	12.30967762	37.69165307	39.86473119	40.61334975	39.63980778	39.04413708	40.10220823	40.60394219	35.94296866	38.62461101	37.93451292	36.25085572	35.90535859	37.43458585	38.53017783	13.20971618	11.28638083	19.0498669	21.97009801	10.70416933	11.38366117
YMR037C	5.242912194	5.206546849	6.694965568	5.562718129	3.521256875	3.275122378	2.426335627	2.92245344	23.84108348	23.48533664	22.82471912	22.90289631	3.368658711	4.706104017	4.303169147	2.473068263	18.53093192	19.77726838	24.48045168	19.62262088	26.71184094	31.29075196	31.34045764	30.96267052	30.52835874	30.18657031	30.59929752	30.61738152	30.35506705	27.66578895	27.19403576	27.86533043	27.65797776	27.83170815	28.08289773	28.45204758	27.25742436	26.32085765	26.57594522	27.39579342	27.33669756	27.56615644	27.40728026	33.07041263	33.24112902	35.2962044	33.12712447	27.04757239	26.8475037
YMR042W	11.7695745	8.246743799	0.000100011	0.000113546	0.000100005	0.000100308	9.259813064	11.50772011	48.63921357	46.42464881	42.6440419	42.65228089	0.000100004	0.000100015	10.12472365	12.57797564	33.29614992	36.61386909	52.437279	36.59795612	49.19378435	106.2970496	106.4144052	111.087188	110.0741063	108.4645773	110.167471	110.2545348	59.63314438	104.6167106	104.889953	106.5209786	107.1077808	105.2158004	108.3180525	108.6384114	93.5494421	92.16593798	92.66128515	87.94155523	92.63212551	92.60580296	90.83203148	50.66516525	76.82742375	103.0177079	107.8407929	47.26716656	45.17858669
YMR070W	0.000100058	1.272410881	5.153309562	2.954319	3.608029529	1.044022507	0.000100001	0.0001	5.697443611	5.50274305	6.083794821	5.232155252	3.827197112	0.890221083	0.000100001	0.0001	6.159059929	6.505958098	6.775794339	6.699900501	6.355334097	5.955219185	5.511679011	5.55766531	6.166245418	5.71958331	6.104939117	6.214494532	5.550499529	4.539589246	4.516490387	4.553515369	4.680969743	4.966827318	5.311602811	5.505508304	5.78509248	5.909344554	5.961987037	6.016594303	6.740798467	6.842615209	6.929825757	6.786827062	6.397835034	5.576934106	5.786899342	6.121648898	5.769272287
YMR172W	4.042423	4.015462803	12.9405633	9.079521541	11.23894196	5.001000292	0.645016139	1.478558939	10.96563499	13.94967532	13.8438002	15.26242876	12.92782903	7.769812602	3.028774716	1.204659478	12.76326624	13.21235854	13.1530343	13.37079891	16.13933299	16.44863813	16.63219532	18.40533549	19.17792374	19.39000671	19.26837639	20.31206524	19.02350979	23.64637621	24.23995965	24.25024819	22.68995179	23.6583963	23.82932354	23.75416251	22.79587346	22.33504363	23.66672958	22.45124683	23.9642823	23.45923598	22.68230552	13.92942361	17.20472339	18.40205129	17.68639204	13.94589779	14.60930962
YMR182C	1.891905958	3.833358898	5.959472584	3.299057558	6.226169106	1.592196351	1.917397069	0.400493709	11.53994213	10.98148421	9.949909303	11.43833198	6.667744306	3.654113401	3.521861118	2.472251227	7.393461378	11.09814046	10.32216944	11.14697244	8.904719397	12.05363812	11.74051198	11.26076129	9.779879005	9.853386638	11.10288773	13.1739618	7.627282152	12.78787498	11.5722794	12.08601205	13.46303705	12.14970056	13.29656795	12.98924883	14.17015311	14.36929395	14.35213973	11.22224575	17.27868035	15.00426628	17.99949241	10.45371645	10.76146509	14.33127143	15.11199868	10.06565803	10.64559243
YNL027W	0.206368053	5.732865463	14.80207521	15.34252653	14.56045083	6.025373936	0.000100002	0.000100002	17.19517893	17.71877737	19.41233168	19.78353863	15.50702632	8.20645797	1.212617111	0.000100002	20.32819324	20.62444123	19.61591776	18.58299609	19.46121009	35.0377979	36.20011418	38.71219383	35.65062815	37.88840982	39.04997645	38.97099072	22.13048772	46.7301325	47.91214695	46.97811154	47.68918586	48.01345139	47.50856257	46.68529938	53.12492964	51.98322439	56.29256962	56.34182954	54.40299487	55.09216123	54.92660228	18.1764045	27.11043824	32.13629475	37.22161734	19.56419983	18.46162945
YNL068C	0.000100001	0.000100001	2.303796545	0.252772636	2.916265415	0.011238463	0.000100001	0.000100002	8.991288815	8.276900278	8.927243503	8.30807762	4.381801968	1.4606339	0.423273134	0.150945011	8.236353627	7.324961315	8.132334939	7.107755744	9.312786159	14.67845289	15.30707156	14.4270171	14.48766872	13.73492016	13.9784086	15.71231312	8.57291227	16.38970346	16.2226745	16.10519223	15.83280985	16.0160547	15.59262526	15.52967632	20.24844126	20.25539791	19.92228246	20.16392097	19.22798364	18.67295529	19.4808905	9.693117593	6.732679656	7.992754575	8.955701222	5.809173923	9.630930728
YNL167C	84.79178316	84.32032213	47.60548077	62.67136349	60.19548202	77.18726835	92.26737259	103.0633929	25.77902821	21.90427355	31.34860695	23.2652706	57.38879622	76.05149883	89.64099387	90.11596591	33.7703003	28.78827145	16.38011355	20.97426049	36.55786566	37.95708386	38.423305	35.05023846	47.38411667	36.51610071	38.67027337	39.61580608	27.25529002	32.3502719	28.88412979	22.08267759	28.87897081	29.09074825	32.53478045	28.9307971	23.22426704	23.74039177	16.86246307	21.15317293	24.00626336	22.02419828	13.78499568	48.08181218	35.9847497	32.68769501	32.70285102	27.2156392	26.23350422
YNL199C	0.000100002	0.000100004	0.000701001	0.535137403	0.000100001	0.000100003	0.000100002	0.196843039	11.34969761	12.34984878	13.75187662	14.45338026	0.000100004	0.000100003	0.000100004	0.000656624	15.55578529	10.58265498	9.317193132	15.87004995	13.42600367	11.03278142	11.7223193	10.76277229	11.12551917	10.96412849	11.83262558	10.85797573	12.31734925	9.480379927	8.754256741	8.822749879	8.219236214	8.564593296	8.303545278	8.536212302	7.84887192	6.628116866	7.401957186	8.416199987	7.835589028	5.362243544	3.199346481	13.11004456	8.152663622	10.74223443	9.514238133	10.26157484	12.1360139
YNL314W	40.32777409	34.73566514	26.28029312	29.15760975	28.78172585	34.21435629	40.79688333	38.26727389	16.01131929	15.34141149	15.28073024	14.05628298	29.29021993	33.11696004	41.70909981	37.37519811	0.000100001	0.000100001	0.000100001	0.000100001	15.4128002	8.03180279	7.768695964	10.54187576	8.251780627	5.647826484	10.25954068	5.990929343	14.33181622	4.893309722	4.783847951	4.666266846	1.78895485	4.998710836	1.571682994	2.88885137	6.658768368	4.230371934	6.204640135	5.700412879	8.450690699	4.657776364	5.214319283	11.20612972	16.80264273	13.25662119	9.749765949	18.81945729	19.72615221
YOL067C	7.621824485	0.000100006	0.000100004	0.000100002	0.178690329	0.000100002	13.14534457	16.11711895	16.94366271	15.37214269	15.99845625	14.83432329	0.000100005	0.000100004	9.302902076	14.09696501	12.07354552	15.54429787	19.00809241	13.56695778	17.48182843	35.65568399	38.43551218	39.20198569	38.14316498	39.10921763	39.61761884	39.64797916	15.14860773	33.77957515	33.44865708	33.0273286	33.78157215	33.51083264	32.50927474	33.11727903	34.9545921	33.7031389	35.57252441	36.47725403	35.63128326	34.36690172	35.66852908	13.79235125	31.92565745	35.1491901	34.50409586	17.4898868	19.83127546
YOL108C	17.44717948	17.77227281	17.61123142	17.39818604	18.89873213	18.5376115	17.67795615	17.79946763	4.972942833	4.416635749	3.895471799	3.721474819	18.68843348	17.86568644	17.2412571	18.23101851	5.451714121	5.906375511	2.602531221	3.860770253	1.222727785	0.0001	0.0001	0.0001	0.0001	0.0001	0.000100002	0.000100001	3.072584265	2.533899545	1.093643371	1.901317126	1.281450344	1.4691256	1.268705982	1.484516282	0.000100001	0.0001	0.0001	0.0001	0.0001	0.0001	0.0001	2.695889191	0.661465598	0.071668808	0.456965126	2.815273497	3.225695239
YOR028C	0.436764666	0.397842511	0.000100001	0.000100001	0.0001	0.000100002	0.335382393	1.464793191	10.20134795	9.813050827	9.523825996	10.11824281	0.0001	0.233801035	1.405594922	1.355131349	8.766558869	7.977213797	8.183410619	8.078004796	11.11756673	15.1144913	16.29739937	15.32339415	14.93610821	14.29727276	14.56322211	13.42235707	13.21747468	18.41142371	18.06903153	18.62469906	18.07776634	18.03629214	17.7854264	17.14982958	17.12725897	17.36382492	17.22999478	16.56293847	16.60469581	16.34742169	16.29671684	10.87121832	14.08984244	15.03577	15.51771853	11.4558378	11.59336183
YOR140W	2.468146865	3.077772838	1.753431999	2.73307513	2.374266481	3.764405233	3.947311578	5.762511767	7.195683868	6.97455161	7.062094274	6.832629457	2.496430863	3.410087001	3.215427553	5.518841612	9.098299591	8.950532781	7.446079895	8.360176495	8.380379469	8.279742491	8.255435749	8.247093749	8.832580234	7.902852807	8.232763107	8.379489298	11.77051258	7.984089095	7.732848586	8.260331101	8.374079542	7.963020755	7.863702285	7.696133484	7.570740843	8.765645351	8.324475927	7.53081857	8.568038595	8.336990392	9.740417801	12.20183971	10.56773277	9.435675856	9.448891271	9.328743942	9.998691001
YOR162C	16.73145987	9.674225189	13.53040444	4.246364208	12.56184191	17.62413591	16.58468794	15.33682725	3.408537975	9.794658956	7.163088131	5.0490724	12.52011643	11.00002698	17.68375935	12.30620303	3.150500273	2.23868798	3.277520495	6.250250159	4.891379443	15.79165524	18.64883879	18.65985675	16.75729251	24.38713617	17.85677052	18.75626141	3.730612327	11.31629711	10.71278326	10.54615751	11.56892298	9.917335422	8.545718839	9.980303261	11.13335954	8.873509389	11.31887634	13.06293825	9.617217336	12.23416121	4.343455628	13.08579492	10.56239772	9.9434251	12.08190161	13.40032874	4.635331315
YOR337W	3.678025148	10.12708541	10.54720596	15.49942414	10.85342472	9.727337086	3.49561046	0.000100005	10.39434602	7.230625577	3.877373049	10.76304698	11.84494012	8.885917993	3.961869139	0.005521853	9.516585591	10.00026303	8.590878811	11.46152787	10.69473234	10.34908051	10.72981703	11.33907343	6.62303093	8.621120108	13.32523188	15.84611255	8.063912996	7.039650477	10.35295264	15.24320597	6.282128992	8.863244775	12.80535782	8.73273344	11.83407594	6.100362489	10.40932211	11.47780822	9.93622756	9.259176195	7.407113672	8.849449026	9.796560582	7.038497777	7.185492575	7.88543036	4.799384742
YOR344C	3.468690833	0.000100019	3.216645338	0.000100005	0.000100002	0.000100001	0.000105799	3.854494955	36.84942642	38.6202437	38.64864265	39.01415665	0.000100002	0.000100001	0.923854845	3.675150178	26.77822029	32.10707009	35.10238855	33.32146564	37.00587234	43.75730233	48.21468071	45.39582737	45.43334312	47.32783819	47.62094733	46.55696561	39.1097809	47.79081769	43.63640403	42.50266187	44.92098498	45.42779954	46.72819264	46.10952602	45.71531701	38.17107057	41.43821835	45.50690053	41.79393145	42.70245667	41.57896872	39.0695521	43.2783503	49.37565734	46.30539883	37.52422308	37.01651413
YOR358W	8.892755502	1.566165676	4.720102611	0.000100006	4.957047627	0.000100015	6.062387892	11.7730489	11.83826035	12.19111413	14.76533315	13.34436259	5.32876266	0.000100027	5.455864917	10.40130136	14.23976462	16.08265225	18.00877086	18.17764245	9.574516428	0.000100007	1.014664669	1.400985159	0.000100165	1.417913697	0.000100025	0.208751357	4.01960728	0.000100003	0.000100003	0.000100002	0.000100003	0.000100004	0.000100003	0.000100003	0.000100381	2.708371299	2.675216295	3.40881524	2.82285323	5.21161491	4.4176995	15.84511997	7.74212065	0.000100072	0.484389269	15.01638913	18.47348048
YOR363C	3.804684666	0.733335955	1.003296728	5.200303288	0.000100002	0.049052158	2.388601652	4.327166952	8.469371231	9.290323366	8.439205824	9.572079531	2.918371549	4.89787187	4.490391314	5.29025508	8.163927136	12.4595279	9.057025708	9.204355628	15.23540078	6.034877539	2.997886814	1.192112382	0.000100022	4.514866654	3.766544699	3.721804339	8.67409843	0.000100002	0.000100001	0.000100001	0.000100006	0.000100002	0.000100018	0.307469462	0.048714693	0.000100007	1.013680417	0.000100005	0.569652137	1.004699254	1.341747811	10.29816232	0.318680563	5.934598248	1.098097853	8.323867829	7.179852353
YPL038W	9.848458011	8.226027487	8.200230998	12.41421648	4.805408612	7.078334375	5.728062757	9.544549543	9.248092994	13.09136041	9.673263119	15.04112597	7.842800501	11.6088119	8.589738972	8.719518317	14.85617237	10.47103607	12.20808782	9.749289178	17.70243404	20.71296568	20.84358253	23.36461738	16.99916266	21.14844352	22.86853484	20.55992875	14.38652763	25.11800385	28.36119591	31.02501841	24.02045943	26.41086924	26.3245789	25.70988576	25.30924049	18.64738396	22.41501144	20.80040217	25.3223474	23.46480278	18.09239544	9.652425348	13.26044558	16.14951378	15.71276949	12.5716977	11.80607008
YPL089C	7.884328467	6.608014323	5.515052934	6.148651905	15.09582161	9.139679359	7.281049144	6.552439246	5.617049221	5.053946548	8.319948997	7.906217157	12.94657649	10.53507475	6.325442695	5.554960391	20.58031478	20.83596841	18.31094211	15.90342175	8.599145867	7.165870778	7.935004344	5.256523837	8.068772813	7.246573475	6.752204885	7.278586848	4.187226868	6.511648871	8.7292547	8.827586915	8.760959981	7.302750015	8.362483573	5.739455922	12.08358174	14.52067981	13.93115975	13.93201598	13.67130789	11.97168678	13.82386521	7.677620888	0.000100008	0.000100002	0.000100005	2.438993156	2.364215794
YPL133C	20.36815706	3.333925107	15.53983446	0.000100264	0.000100008	0.000100005	0.000100014	0.000100009	38.74735159	31.22978597	31.82931125	37.06310682	1.572603301	0.000100022	0.00010001	0.000102239	34.09908206	39.37789621	33.82136881	32.10569796	43.95401219	83.44036882	73.37282122	88.71809314	80.07477718	85.59630023	81.74115199	82.89300682	54.04547923	108.7510557	105.2302879	109.0695393	104.2092217	111.9717776	107.9308287	107.0414145	102.7482006	99.84956761	105.580497	107.3703265	105.2568333	102.1193201	110.000891	44.75410619	64.85380843	64.26849117	83.25806194	55.3304888	42.8114387
YPL139C	0.973097154	0.000100001	0.000100003	0.000100008	0.000100002	0.000100003	0.450550321	0.000100017	2.185408643	2.048149404	3.455570168	3.425682761	0.00010001	2.265681203	1.524764636	0.472805051	2.788592433	2.84898298	3.535218335	3.833179004	4.281757146	4.637199915	4.620142314	2.850737947	10.37064145	6.857210816	6.141104545	5.597720668	2.68734582	4.767383741	6.303663028	7.937850004	5.717199671	4.377098452	7.196201284	5.966245502	8.871868957	7.313976406	7.076254756	9.741027148	6.24318727	5.616447126	5.856236977	2.084227884	0.000100017	2.111071465	2.330526515	2.345010104	2.632422062
YPL177C	10.31153288	7.240047589	7.431347154	4.310585916	6.067102358	4.724546943	9.517988181	8.271278867	4.305988166	5.126016736	4.586088538	4.741214717	4.310214588	4.514869147	9.631246788	8.624470792	0.000100003	0.968083824	4.046687604	0.691049412	3.24289455	11.33140984	9.458073933	9.305094581	8.287230805	8.523895843	8.736724281	8.948255291	3.723067039	11.17277053	10.31855947	10.28230574	10.17322613	10.15958959	10.73239988	11.0618775	13.31267075	12.19213779	12.91042828	13.24680945	12.46988422	12.15252858	13.48828639	3.697071981	10.46469491	11.91410607	10.22249868	2.80107844	3.973061178
YPL248C	4.955264489	12.20575415	16.34239328	9.289843305	13.97592086	9.311444477	4.095813396	0.608297868	16.5467301	13.17768004	13.10530755	18.69143915	7.949517703	5.515048231	0.271837871	3.390215825	12.92612376	13.45475842	19.15222824	15.28463626	25.45408556	29.76181001	31.34432216	31.7805373	36.29173016	30.10689407	31.54181688	32.58439196	21.67434215	32.55433715	37.30126132	37.16906837	34.43046379	37.44504339	33.35585016	32.94500252	37.34199125	28.08048604	36.40593984	34.65421374	40.85833318	37.32180071	44.67441749	19.09564993	18.14207499	24.52193921	25.07357861	18.61884706	16.7513471
YPR008W	12.71809429	12.10560439	14.76093505	12.02696605	15.24793616	18.26720039	14.06401123	11.23007441	3.945869078	5.591730713	3.070623083	3.634341769	12.874673	14.97810771	17.57641672	14.4734884	9.670847116	6.979964538	11.24958913	7.43289731	6.523134822	1.321228699	1.06108029	2.479720486	2.149937022	0.525525426	0.521645326	0.000102836	5.333571259	1.855794531	2.154670683	4.451918075	6.06864472	2.253504428	1.469892082	3.584277995	0.000100009	2.832811134	0.000100055	3.02012052	2.38243653	3.183888788	2.70772179	10.32577877	1.536409021	0.395268947	0.000100002	5.177124213	3.900215983
YPR065W	16.22372518	18.93865958	9.836589282	11.80209302	14.5048456	15.97772328	18.79642648	21.50814971	15.7761943	16.59007513	16.68387177	16.78573435	15.46328619	17.77216651	19.82456377	22.86561099	25.75872674	23.64521949	20.59551918	25.92975322	20.22742383	15.80332417	15.46453667	16.30587506	15.94733642	15.91841913	15.98053776	17.93659505	26.04747117	23.63493875	24.79243141	25.23783378	23.81029166	23.49629084	24.1934278	23.38609315	20.09472828	23.41769691	22.33834808	21.09100045	22.98608453	21.05829714	22.7672348	23.83963917	16.05432015	14.15209288	13.84687013	16.04350234	18.21747408
[truncated: 110 more columns]
