# Supplementary material for: Inferring TF activities and activity regulators from gene expression data with constraints from TF perturbation data
Source: Bioinformatics. 2020 Dec 22;37(9):1234–45. doi: 10.1093/bioinformatics/btaa947 (PMC8189679; doi:10.1093/bioinformatics/btaa947)
Supplement: btaa947_Supplementary_Data [file btaa947_supplementary_data.zip › S5_50-TF_TFA_values_optimized_with_ChIP-CC-TFKO_on_ZEV.csv]

	YAL051W	YBL005W	YBL008W	YBL021C	YBL103C	YBR083W	YBR182C	YBR239C	YBR279W	YBR289W	YCL010C	YCL055W	YCR065W	YCR081W	YDL005C	YDL020C	YDL042C	YDL070W	YDL080C	YDL106C	YDL170W	YDR034C	YDR043C	YDR079C-A	YDR096W	YDR098C	YDR146C	YDR213W	YDR216W	YDR223W	YDR253C	YDR259C	YDR310C	YDR392W	YDR421W	YDR423C	YDR443C	YDR448W	YDR451C	YDR463W	YDR480W	YEL009C	YER028C	YER040W	YER045C	YER169W	YER174C	YER177W	YER184C
YBL021C	1.027157981	1.013000066	0.988244329	0.991933173	1.018282269	0.994633774	0.989061918	1.005818188	0.988188184	1.021630799	1.008681718	1.006990253	1.006983708	1.006180048	0.994105365	1.000702513	1.012351852	1.013867207	1.010201009	1.006580735	1.012855058	1.026611161	1.005596507	0.995130087	1.0222528	1.002579253	0.993246333	0.998754102	0.996571597	0.998247331	0.971703993	0.993391343	0.988988246	1.011332932	0.988627019	1.011120137	0.994218747	0.998697796	1.008385571	0.995980349	0.982218459	1.043328332	0.983809742	1.000375918	1.000710996	1.000842231	0.90744907	1.003843337	0.997317862
YBR083W	1.014551462	1.007902418	1.007203321	0.985705331	0.986335377	1.057987517	1.006115971	1.009672414	1.024420704	1.00387766	0.986913513	0.996241093	0.997203065	0.998560054	1.018751384	0.97231703	0.995160556	0.98422311	0.997856736	0.994814446	0.98289251	0.979846531	0.999326933	1.017674015	1.036962081	0.996814555	1.018479414	1.016307544	1.024086897	1.003487322	0.990819062	0.960293376	0.994233531	1.013007748	1.007683421	1.010748064	1.001530191	0.987640952	0.996041236	0.99743456	1.007343783	0.98416727	1.017939149	1.020448753	1.012444832	1.018083232	1.007155085	0.988257867	0.99374508
YBR182C	0.995101957	0.999633348	1.00089792	0.999041041	1.000610192	1.002425662	1.01126423	1.001077287	0.996191064	1.001716775	1.002569124	1.001793123	1.002479033	0.998962263	0.99654739	0.999695191	1.000049368	1.000830707	1.00015712	1.001595318	0.999407335	0.99835383	1.004048051	0.994362681	0.995535486	1.000152193	0.974852908	1.002113894	0.9987844	1.0023348	1.000215356	1.000518429	1.000366963	0.997099071	0.99989291	0.999921175	1.000814983	0.998653811	1.000344068	0.999012545	1.000786074	1.003776384	1.001271754	1.001286358	1.004194043	1.002059965	0.999314466	1.001846821	0.998739709
YDR043C	0.991131731	0.999847373	1.001958733	1.005218988	1.001548381	0.997281761	1.00037026	1.000177833	1.000479313	1.008831058	1.001157371	1.000097217	1.002349106	1.0019841	1.003530952	0.998454076	0.99898583	0.997450366	1.001861339	1.005755687	1.008402856	0.998761051	0.999513518	1.00300263	0.996626971	1.002044033	0.996940584	0.997666126	0.997440676	1.000898419	1.000946866	1.002383375	1.00702587	1.007158289	0.998513103	0.998643951	1.000571363	0.999764994	1.00342918	1.00325837	1.004039048	0.996273534	1.00467355	0.988302936	0.999463451	0.998866553	1.000807933	1.010081828	1.000527192
YDR146C	0.988984017	1.003870897	1.000634677	1.00026529	1.004003507	1.000167452	0.998635104	0.996002776	0.995092238	1.006122938	1.001958341	1.00067285	0.999467473	1.00068578	1.000317303	0.998938601	0.998039944	0.997280175	0.999791955	1.000120288	1.000294533	0.997765284	0.997685312	0.999143854	0.998669103	1.000291568	0.998714916	0.996648019	1.000339952	0.997141825	0.994980713	0.998165162	1.000378867	1.002275984	0.998351278	0.99939113	0.999350935	1.000636669	0.999507994	0.999007422	1.001863297	1.001206742	0.999279695	0.992325455	1.005937617	1.001504811	0.998612765	1.002293086	0.994852186
YDR253C	0.97326313	0.997864392	0.99986392	0.99900302	0.997351911	0.995688498	1.002843715	1.000627357	0.999813979	1.004042589	0.9979453	0.998332722	0.996249818	0.994863418	0.999537781	0.995377059	1.005163781	0.996981642	0.997620472	1.005378108	1.005939133	0.996577494	0.996480283	0.995405409	0.994980202	0.995364369	0.995695628	0.992837238	0.993059298	0.993369914	1.014197236	0.995868946	1.004894608	1.002876714	0.988874577	0.994103667	0.999096203	1.005468133	0.994642223	0.995572227	1.002987965	1.008950186	0.998441063	0.989348378	0.990514573	0.991837243	0.997223889	0.996785079	0.995762278
YDR259C	1.003756185	1.005611248	1.022368433	1.006342125	1.009765615	1.016127147	1.000794404	1.01752161	0.991964547	1.000291542	1.015757126	1.010921021	1.012194458	0.990897464	1.02538564	0.987904688	1.01181701	1.004698029	1.021440175	0.998040525	0.997837474	1.008372643	1.01252702	1.006094209	1.024654933	1.006581307	1.009191634	1.001795375	1.007266175	1.007544874	0.988105604	1.023257362	0.987826938	0.99669873	0.987759362	1.009022061	1.008615757	0.99772493	1.018757277	1.007313438	1.030046205	1.01618604	1.005202189	0.998139083	1.00302603	0.993164051	0.99679395	0.999521184	1.032236289
YDR310C	0.997684317	1.002597856	0.994948549	1.005613859	0.99163311	0.999648925	0.993861316	0.999269241	1.004514796	0.995094869	0.999068769	1.001975327	0.99812849	0.999922185	0.99301022	0.992093012	0.994135494	0.994383257	0.988621643	0.995365934	0.997324686	0.998219859	0.998752435	1.006313066	0.996023524	0.991776548	0.996868265	1.000630164	0.997311209	0.998923291	1.002488977	1.000353796	0.990672789	1.002500696	1.001402537	0.996004992	0.998331176	0.998664041	0.994344583	1.00450247	1.00103369	0.993201405	1.004642767	1.015405237	0.991118944	0.993815309	0.999573411	0.994460751	0.998021495
YDR421W	1.000496169	0.998718534	0.999057375	1.003452202	0.999131828	1.001293175	1.000392636	1.003483182	1.00085854	1.001173956	1.003104084	1.001368279	1.000944686	1.002194362	0.995971195	1.002459877	1.003836907	1.005741873	1.003134254	0.997124688	1.001153897	1.002868687	1.0022058	1.001251799	1.001536758	1.001623199	1.00579138	1.003761747	0.997363282	1.005759934	1.002184101	1.004270706	1.001378447	0.993983284	1.001140027	0.999489435	1.000678125	1.002926616	1.002421189	1.002009355	1.000778751	1.003846855	1.002201379	1.000970778	1.00140191	1.00507642	1.00338304	1.000922629	1.002087183
YDR423C	1.013451839	0.99877083	0.999579811	0.999392028	0.995047093	1.001531629	1.000648833	1.005839279	1.002691686	0.997743802	1.00121345	1.000647423	1.000546776	1.001445739	1.000150661	1.002377112	1.003772459	1.002175747	1.002190643	0.999533589	0.996168371	1.000628813	1.003335359	1.002297291	1.00137963	1.000477627	1.00211469	1.005490142	1.00231171	1.003295312	1.003055887	1.001661303	0.996246047	0.998703762	1.002147016	1.003004928	0.999344718	0.999267572	1.001582414	1.001462121	0.996463519	1.006903241	0.998373307	1.007749905	0.998929153	0.995747037	1.001637736	0.998195325	1.004644804
YDR463W	1.008962927	1.005628309	0.998159367	1.002055438	0.983112112	0.997134598	1.006986309	0.99344019	1.010040723	0.998497933	0.98317499	1.008652701	1.007644784	0.999940841	1.010933085	1.026304862	0.992611048	1.001326168	0.997811728	0.999770006	0.998206515	0.993097403	0.996046647	0.993952373	1.007341022	1.003955328	0.992554033	1.002524205	1.019217701	0.998247314	1.032859608	0.998201214	0.992466594	1.001729559	0.995008014	0.999780936	0.998735812	1.004230372	1.001383231	1.015851272	1.003474205	0.996172779	1.009435383	1.064826696	1.019054922	1.011712461	1.001066859	0.994611842	0.995764325
YEL009C	0.998971499	1.00224526	0.999889538	0.999531486	1.004110273	0.998549634	1.000776532	1.000202641	1.000413056	1.001142475	1.001813326	1.001334347	0.999694842	1.000824317	1.000594891	0.997576057	1.00205349	0.997100052	1.000534037	1.00356125	1.000265447	0.995272366	1.00089714	0.997528683	1.001427428	0.999802549	0.997338547	0.999450183	1.000238002	0.998792132	0.999453448	1.000724523	1.002950158	1.000656765	0.999097749	0.999718721	1.00004221	1.002336639	1.00104373	0.999266346	1.002593717	1.109285979	1.001101874	1.007714629	1.000261254	0.999258955	1.00107217	0.998606008	1.003363623
YER040W	1.044338278	1.022025497	0.995065763	0.999902754	1.002709271	0.997113155	0.971118243	1.00599931	1.001772185	1.011998268	1.005386464	0.995323592	0.99469922	1.003061128	0.999946921	0.987593626	1.005202501	0.992931696	1.000980026	1.009413856	1.006497217	1.016022162	1.001252244	1.004826868	1.013128403	1.002452302	0.995556814	0.992115536	1.005583619	0.994195722	0.971590864	1.007057115	1.003784578	1.004680081	0.994747253	0.997782415	0.997576647	0.995840212	1.001262493	0.995624128	0.994850816	1.047545853	1.002837815	1.178099225	0.977766581	0.971994722	1.006974736	0.994778197	0.995143383
YER169W	1.045920631	1.0046159	0.992853624	0.999180899	0.997184018	0.997486519	0.988886077	1.002765972	1.012764154	0.997040805	0.990090797	1.003818197	1.002888217	1.000849965	1.000238952	1.008925576	1.004732718	0.997699476	0.996656596	0.991743045	0.998319333	1.002159851	1.006168961	1.018034031	1.011180104	1.001572365	1.013454657	1.000018748	0.992307485	1.010128639	1.003405582	1.00064966	0.99529176	1.006281833	1.001706804	0.999050931	0.99832742	1.001008963	1.003047053	1.005298357	0.994151543	0.995366868	0.994246962	1.001723488	0.994206254	1.008744485	1.006437773	0.995395297	1.003271959
YFR034C	1.014323032	0.999943931	0.99439731	0.998798983	0.9965105	0.997066013	0.998924289	1.002659584	1.004703004	1.004297246	0.997726821	1.000728473	0.999053512	1.000909319	1.001763952	0.999844221	1.00206819	0.99895153	1.002784464	1.003444752	0.997105846	1.006711656	1.001575696	1.005933635	1.00426845	1.000969082	1.00109068	1.002501654	1.001530013	1.002742549	0.99380211	1.003833794	0.996698245	1.00145191	0.998950493	0.999436473	0.997461232	1.000295264	1.001409921	1.002592878	0.995671504	1.004239105	0.997865726	1.006500208	0.998192273	0.999931913	1.0023027	0.998005411	0.999691518
YGL013C	1.002340644	0.997350935	0.99547827	0.993765233	0.992903868	0.993890973	0.993506139	1.000343064	0.999179599	1.001976342	0.997483194	0.995617225	0.996451985	0.998426743	0.996829217	0.997637139	0.996684522	0.998434233	1.000950318	0.998588467	0.999412147	0.999114479	0.999570479	0.999738452	0.999917171	0.998201648	0.997641852	0.998282056	0.995063784	0.999641381	0.991496624	1.00077015	0.99920087	0.999703668	0.994778956	0.999631027	0.996273299	0.995144624	0.999498786	0.99723008	0.995291467	1.007759027	1.000558422	0.999255843	0.994182363	0.993686293	1.000083094	1.000336908	0.997600066
YGL035C	1.008752423	0.990566878	1.004113887	1.008344282	0.986317426	1.025632903	1.039178349	0.968914184	1.008032494	0.972879631	0.926788819	0.984257766	0.968843999	0.993828286	0.95956807	1.093560531	0.983183825	1.00972208	0.996957626	0.983309341	0.997013804	1.020147911	0.950738812	1.012381801	0.986763846	0.986063383	1.015726596	0.988671248	1.003431688	0.97908966	1.01970623	0.972402304	0.993476718	1.010458385	1.01446981	0.974478973	1.011787984	0.965102408	0.991931858	1.023534631	1.007476308	0.985194318	0.973514959	0.988684894	1.022582615	1.015925009	1.016669519	0.94303707	0.993704262
YGL071W	0.983729473	1.002748684	0.994779552	1.001099991	1.000058281	0.995461583	0.993653446	0.997125563	0.991842766	0.997875553	0.996828598	0.99207504	0.995624094	0.995163342	0.999226863	0.993204244	1.003027382	0.992948711	0.998087253	1.002608127	0.998520684	0.996087586	0.991879333	0.986738594	0.997122205	0.995304945	0.999828906	0.99114577	0.99643933	1.000452122	0.994993035	1.003164466	0.998814954	1.001021852	0.995989657	0.992400155	0.996016914	0.995615083	0.995774457	0.994361596	0.999113313	0.998976965	1.000063063	0.988731445	0.995762481	0.991848435	0.996919417	0.997008022	0.999078389
YGL162W	1.005870273	0.99198495	1.014604299	1.00771064	1.01432996	1.003107946	1.012474598	1.013180034	1.021880465	0.995842528	1.007047214	0.98934911	1.008612119	0.994412243	1.001801784	0.997107234	1.00394669	1.004874621	0.991839922	1.003983462	1.003782512	1.009875202	1.001707304	0.986097589	0.989407316	0.997927907	0.992397248	1.002033611	0.990239092	1.011803723	1.017617442	1.00004608	1.002371391	1.005396294	0.997525448	1.000666744	1.001608196	1.003645145	1.004241817	0.999824251	1.009436387	1.016990744	1.015912746	0.989535907	0.984587206	0.989279038	1.004366579	1.006218191	1.014329201
YGL209W	0.891329438	0.989634859	1.023027966	1.015389498	1.007054867	1.007850712	1.011497689	0.987819819	1.02005305	1.013491962	0.975262571	0.970149599	0.990876438	0.982441259	1.00611955	1.00484513	0.967225582	0.993736511	0.969771916	0.996860537	1.002310867	1.01176642	0.974271204	0.96114206	0.980056638	0.992695875	0.98359736	0.969326374	0.977542531	1.011590751	1.069400651	0.997749004	1.005508163	1.016900589	0.992839385	0.980605692	1.006475245	0.995599121	0.992989663	0.993159633	1.033683906	0.952697555	0.966775093	0.933865428	0.993325085	1.003721382	0.993122459	1.017195969	0.997033913
YGL237C	0.965348751	0.993642386	0.994637776	1.004266326	1.005265174	0.993444395	0.998880452	0.985450514	0.984771895	0.99634247	0.990028259	0.989309427	0.995168464	0.991652419	0.996261435	0.990867023	0.993079147	0.99156897	0.993965052	0.994083268	1.004731496	1.004646481	0.985717415	0.984961072	0.988049975	0.99372038	0.992127113	0.984043247	0.99004748	0.996238293	0.996564754	0.996650272	0.999590944	1.000200871	0.9912985	0.986260194	0.994148641	0.993121822	0.992370298	0.998195859	0.998904749	0.984128754	1.000088122	0.984846376	1.007858954	0.990113856	0.991035539	0.999361124	0.985196942
YGR044C	0.998349353	1.002656563	0.999276204	1.001402876	1.005548589	1.000956744	1.003297423	1.004685791	1.002737257	1.004188457	1.005289089	1.002782702	1.004559378	1.001446028	0.99797595	1.005001662	1.002837695	1.004327759	1.002486789	0.995751021	1.00465014	1.003290414	1.002461468	1.000927706	1.000688996	1.001107718	1.002831858	1.004009853	1.000084575	1.002025199	0.98056066	1.015485641	1.003372325	0.999481251	1.002325331	1.002834711	1.002228614	1.003727106	1.00068422	1.001658719	1.001023642	1.008634088	1.012915367	1.007986415	0.991158107	1.001875176	1.002334969	1.00158801	1.001238721
YHR084W	1.010870661	1.004583003	1.003746952	1.00484892	1.002460629	0.997926864	1.002771194	1.003975814	1.004822729	1.00443199	1.005963119	1.020629744	1.002562141	1.002543553	1.003819626	1.005926797	1.004982906	1.000203191	0.999973711	1.002147324	1.005516324	0.999608679	1.001825803	1.005732688	1.003596034	1.002872109	1.001725255	1.00381204	1.001936566	1.001809276	1.001196017	1.001955056	1.004106259	1.005573489	1.001084508	1.003330845	0.999737659	1.006458956	0.999480119	1.003849457	0.997921973	1.007718395	0.999528297	0.999226349	1.005204587	1.004725475	1.000558386	1.005023714	0.998773552
YHR178W	1.017539621	0.997576897	1.001691576	0.998570852	0.999478271	1.004788864	1.001470697	1.001678463	1.006230989	1.000428846	1.001082857	1.000882521	1.001706608	1.001364398	1.002319923	0.99966859	1.000764685	1.000203974	1.001036043	1.000737541	1.001541075	1.001954166	1.002120898	1.000037845	1.003145043	1.00243202	0.998717898	1.002635277	1.002873695	0.999047669	1.007736649	0.99861869	0.999864942	1.002743151	0.997041958	1.000817267	0.998646929	1.005564479	1.001653922	1.004278325	0.998693914	0.993270196	1.003404427	1.008998297	0.999369186	1.000101598	1.000803338	1.002432507	1.003827988
YHR206W	1.028113373	0.996506378	0.996551458	0.998733009	0.989808657	1.001746005	0.99627989	1.010800597	1.003939667	0.993675327	0.999759711	0.99916777	0.999374421	1.002182275	0.995002564	1.002488071	1.004326035	1.005250357	1.003635829	1.000516729	0.995033703	1.005685997	1.006765491	1.005295527	1.004729299	1.001544645	1.009045206	1.009549699	1.003350344	1.006162365	1.006739418	1.005511223	0.996195964	0.996902898	1.003447124	1.003409655	0.999054983	0.996702863	1.002778747	0.999910792	0.993196485	1.018725213	1.002032745	1.014667256	0.984479011	0.992855008	1.003906286	0.998806188	1.008695037
YIL131C	1.027210566	1.000800929	0.996429529	0.999585316	0.995457931	1.00312242	1.007972345	1.004745616	1.008822682	0.998355017	1.006654212	1.003011967	1.000724205	1.002504821	1.005211659	0.983969152	1.003775084	1.003142737	1.0021006	0.998091567	0.999269639	1.005111395	1.004664816	1.003935445	1.005344475	1.000676454	0.997302174	1.010702601	1.00648816	1.000810514	0.989244756	1.003863103	0.997275353	0.99877322	1.005058	1.001371135	0.993307138	1.006404493	1.006125324	1.003561138	1.000141437	1.008123775	0.99300018	1.016446303	1.000553441	0.999706383	1.001961945	0.99795981	1.001279433
YJL056C	0.995417017	0.999664116	1.011187363	1.01313622	1.012011145	1.006592569	1.018039093	0.994325977	0.991919796	1.008538056	1.00473511	1.011855531	1.002817916	1.000727466	1.0097548	1.001386591	0.999400827	1.001413682	1.0030513	1.006793004	1.005125231	1.012564098	0.99803567	0.993131899	1.000025985	1.004561334	0.997548636	1.006899005	1.003970147	1.001523619	1.030769099	0.999117009	1.00494204	0.997566698	1.001913317	1.00300996	1.010913329	1.007946983	0.999964462	1.00668562	1.011080329	0.991409185	0.995775129	0.998899855	1.017303592	1.006130765	1.002023278	1.007938685	0.997300468
YKL043W	0.993788819	1.000419512	1.000775351	1.004934387	0.999104997	0.993652574	0.97621261	0.997166251	1.005596613	1.017576483	0.998358392	0.999504347	1.018933251	1.004654418	1.007304136	0.994323206	0.995424752	0.989735644	1.00395929	1.006810094	1.009600157	0.988710801	0.990640754	1.010907484	0.996608442	1.002728092	0.982912512	1.001161581	1.001013015	0.997236719	1.006518101	0.99971823	1.005409194	1.021507154	0.99475563	0.996595684	1.003368991	0.995923978	0.999140806	1.010777449	0.998495364	0.991638036	1.005267852	0.987313688	1.003698398	1.001781226	1.001145697	1.014921378	0.990016735
YKL062W	0.93024659	0.992824313	1.009752982	0.996424241	0.996368318	0.983567252	0.992265971	0.981495415	0.983802121	1.001008076	0.993235058	1.000292189	0.99319273	0.988688249	0.996538242	0.973712357	0.979037273	0.979102551	0.992906404	1.002924868	1.016323727	0.980751686	0.979887608	0.994566455	0.978839131	0.993249115	0.976075003	0.97591849	0.976143018	0.993504577	1.003836883	0.995567048	1.016165094	1.012587253	0.997138259	0.993075723	1.002128232	0.979990549	0.995678766	0.991941876	1.011145793	0.983262651	1.011298066	0.957405507	1.019790344	0.99607235	0.989397858	1.019725424	0.98029342
YKL109W	0.986519291	1.006827613	1.007080581	1.012845837	1.013760215	1.009330514	1.007951319	0.998706922	0.997072285	1.001719588	1.001538727	1.008722668	1.005638395	1.005142284	1.00336369	0.999731651	1.004442605	1.003572109	1.003465387	1.005354385	1.004592286	1.008357594	1.000949596	0.996339726	1.003592829	1.006809929	1.006462194	1.003730976	1.012077521	1.000762213	1.013322779	1.001779498	1.00394866	1.004795036	1.008453155	1.004363811	1.007657114	1.009732478	1.002790931	1.005849166	1.011778917	0.97908622	1.002894864	1.003650438	1.01192711	1.016162547	1.000795918	1.000852113	1.006091146
YLR131C	1.004547242	0.999773532	0.998930736	1.00147152	0.999484441	1.00134174	1.002490841	1.001030297	1.001915567	1.002855973	0.997868331	1.000855041	1.002246637	1.000401589	1.004151292	1.000149145	1.00119114	0.998105536	0.999869393	1.000374793	0.999685228	0.999870138	1.001858859	1.001893893	1.002330218	1.001075251	1.006380926	1.001996791	1.000380201	1.00154425	1.004592603	1.002105559	1.001366518	1.001133613	0.999582387	1.000239241	0.999960611	0.99840293	0.999565364	1.000735453	0.999722907	0.990555807	0.999112449	1.003485175	0.996806311	0.999579538	1.001398375	1.000568793	1.001013071
YLR256W	0.975639664	1.000261297	0.999830581	1.002660629	1.003685506	0.997238013	0.999635171	0.995275353	0.995458643	0.999033308	0.998390555	0.997041804	0.996889925	0.997420435	1.001231144	0.996268722	0.998051687	0.994972407	0.997927796	1.001169389	1.002952587	1.000397921	0.993959592	0.994803347	0.993641422	0.998277248	0.99799661	0.995764504	0.995678895	0.998176269	1.002975445	0.999468818	1.004313929	1.00485282	0.997341752	0.99693068	0.999422047	0.999872011	0.999276622	0.99636805	1.003834737	0.992901248	1.003911442	0.989917263	1.004230618	0.999990634	0.998680619	1.001444961	0.997133224
YLR451W	1.009305938	1.007788731	1.003404645	1.0037669	1.007036779	1.007376445	1.008760023	1.008406277	1.008282432	1.015609012	1.010725255	1.01030872	1.002536004	1.004552975	1.008622098	0.999239137	1.014992065	0.996740776	1.002441938	1.00576189	1.00063635	1.002140909	1.002974662	1.007277323	1.008153906	1.001577643	0.998281127	1.00224587	1.005666964	1.001479295	1.002723912	1.002409927	1.003280226	1.014158148	0.998425305	1.002405342	1.001343385	1.017202247	1.003442217	0.999778716	1.005756821	1.048969828	0.991749785	0.992546009	0.997497327	1.002847248	1.001936801	1.004510553	1.008502122
YML007W	0.975184277	1.009051103	1.001704364	0.999812862	1.004967897	0.996611981	0.994990319	1.000613188	0.99812627	1.003825173	1.005679387	1.003317043	0.997793208	1.005378056	1.000866767	0.997718786	0.999009117	0.999848894	1.001709681	1.003332796	1.003845155	1.003970188	1.001259982	1.009990637	1.003788201	1.005609037	1.000725624	0.999390384	1.004401353	1.002600861	1.003630014	1.006990423	1.004942973	1.009892521	1.004662323	1.00376132	1.004117845	1.002789329	1.004289777	1.003514935	1.007544257	1.018601247	1.005437037	0.989168473	1.003123021	1.004857845	1.00147035	1.007831954	1.003539924
YML027W	0.99393824	1.005509535	0.998868938	1.000753621	1.008075092	1.005396753	0.999449034	1.00482169	1.008295591	1.002841089	0.996369397	0.996391069	0.987236385	0.995570733	0.993935701	0.996902175	0.998319693	1.020165295	1.004355235	1.007141518	1.004411024	1.002213175	1.013478382	1.012302856	1.00435857	1.014244037	1.008570569	0.980894174	0.999927435	1.018915618	0.978957692	1.018147624	1.006523465	1.00268264	0.999246127	1.006546709	1.003612137	0.994135773	1.007887135	0.995904754	1.010054901	0.999535095	1.014948998	1.020089186	0.975874039	0.998362387	1.012481669	1.0085627	1.007147629
YML099C	0.998099194	1.007952234	1.006539911	1.003036176	0.986624875	1.011603515	1.010626771	1.009667692	1.001944892	1.008726553	1.01613033	1.007508255	1.014327035	1.012236865	1.000665349	1.015826702	1.016911209	1.026989466	1.01238975	1.0088112	1.005279996	1.015663059	1.00849047	0.994009559	1.010190769	1.00879093	1.014604638	1.003787665	1.003415247	1.016016939	1.005270305	1.017071466	1.002062363	1.000448124	1.018374198	1.010047213	1.006290442	1.024710847	1.013287337	1.00630553	1.011367786	0.87909062	1.00052739	1.009414865	1.010192	1.018125801	1.010417199	1.005381023	1.019479333
YMR021C	0.991648691	1.001573976	0.999630919	0.996290213	0.994162745	0.987255111	0.985318676	0.990133963	0.98832501	0.992730006	0.996886283	1.000872679	1.005633359	0.996402142	0.97996166	0.994680344	0.985836598	1.007939143	0.996112958	1.016252619	0.994910302	1.04083454	0.999733249	0.992134547	0.983678333	1.026997015	0.990063488	0.987075813	0.993637012	0.993442302	0.996811433	0.991665986	0.9970931	0.991167148	0.995037504	0.995246706	0.997734454	0.990117176	0.990518888	0.992717394	0.991761517	1.018054117	0.994516629	0.998299034	1.001402217	0.990548053	1.013072739	0.995525283	0.991265903
YMR042W	0.979720676	1.013510576	1.030033551	1.015355422	1.012333635	1.014820471	1.027185076	0.99657274	1.004741732	1.012665496	1.021071056	1.012442223	1.018104644	1.008199511	1.017121993	1.0130298	1.017685324	1.03153738	1.008481146	1.011062595	1.018274109	1.032864363	1.010044153	1.00151003	1.008205758	1.011851352	1.004385195	1.011829692	1.016734859	1.006786398	1.01716559	1.002067741	1.006508942	1.005231116	1.012079229	1.011059556	1.028728886	1.029202446	1.010724078	1.011460385	1.032705504	0.803815123	1.007027424	0.998373882	1.021717229	1.029629232	1.001876214	1.016951198	1.014343623
YNL068C	1.021361748	0.999283718	0.997926458	0.996882428	0.997783821	1.00195169	0.998554606	1.001843626	1.000683215	1.000545467	1.002031212	1.000715353	1.000610542	1.000398163	0.997889376	0.990349233	0.999857126	1.001605725	1.002239217	0.999002019	0.998897532	1.003588687	1.003357023	1.005484571	1.006045596	1.001757315	1.005313832	1.004377136	1.003021511	1.002287632	0.993473312	0.999584021	0.998204147	0.999363553	0.999915685	1.003158698	1.000556136	1.003554027	1.00045266	1.001340336	0.994382349	1.005804807	0.994628239	1.011411471	0.997304663	0.999729667	1.00136479	0.99640825	1.002163352
YNL314W	0.98325914	0.992593817	0.999517016	1.004827096	1.004763278	1.001382459	1.007108798	0.994956441	0.99877904	0.996066569	0.989991393	1.003629778	1.002692524	1.000195554	1.00998381	0.996145655	1.000223387	0.995728589	0.997943848	0.997548682	0.996756131	0.999053036	1.004214808	1.011319739	0.998685876	0.999347419	1.002408496	1.00155984	1.002827398	0.999053139	1.016397281	1.001922711	0.997484743	1.009812411	0.993086231	0.998402392	0.999836965	0.99190679	0.999564639	1.006418525	1.005077727	0.9780587	1.000901775	0.993382485	0.994710722	1.009508527	1.000932979	1.002007195	1.002203849
YOR028C	0.981667919	0.999845659	0.99933944	1.001119322	0.999814386	0.995494311	1.002101462	0.995167126	0.99109565	1.004105484	0.999755521	1.002659034	0.999084062	0.997460461	1.003463891	1.002903024	0.996374336	1.000041603	1.00012131	0.998834473	1.002073401	0.989793944	0.997731198	0.997369865	0.995007494	1.000447319	1.000129118	0.993671913	0.997395822	0.997416272	1.001370105	1.00047403	1.0010845	0.999914923	0.994641584	0.99852836	0.999945833	0.993179435	0.996131385	1.000608091	1.00322818	1.00326424	1.005169491	1.007087525	1.0006647	0.996518488	0.998611203	1.004745414	1.000380206
YOR032C	0.992341313	1.009678164	1.002137315	1.008120851	0.995466535	1.017704316	0.980721916	0.997184559	1.001439025	0.994959873	1.008179786	0.9906043	0.96054368	0.999498622	0.997284731	1.011466208	0.986773928	1.022148172	0.998039963	1.003541593	1.001264143	0.971860539	1.006239913	0.975134278	0.993473183	0.995196277	1.001894082	1.002061975	0.993402201	0.996412506	0.956064734	1.001607857	1.017086341	0.993027142	1.008939883	1.002841222	1.008211992	1.001723594	0.993917138	0.983710853	0.998867851	1.020935645	1.017999457	0.996550246	1.010256951	0.984666713	1.000150334	0.980760555	1.012162231
YOR344C	1.000566772	0.999079666	0.998438275	0.999075986	1.00402645	0.996562263	0.997070061	0.996213656	0.998673265	0.997538352	0.997858998	0.998162037	0.998309952	0.997925231	1.001409959	0.996956595	0.99884694	0.994730124	0.997270091	1.002096963	0.997315592	0.995475672	0.999664065	0.996238629	0.997673018	0.999454779	0.99807685	0.997948019	0.996429407	0.997569525	1.00703039	1.000585131	1.002505262	0.999129802	0.995921913	0.998374628	0.998328358	0.999765328	0.999141119	0.998446256	1.001646945	1.068908609	1.003139367	1.003301328	1.001350011	0.997346488	1.001234923	1.002226124	1.004493804
YOR358W	1.018807143	0.999907753	1.005104925	1.000303567	0.986758695	1.007432706	1.00611981	1.015202607	1.029013386	0.990938928	0.992969429	1.011101494	1.008835993	1.003127628	1.002553389	0.990656336	1.005578717	1.002425525	1.006214729	1.014515915	0.989236688	1.018894385	1.007289898	0.999408058	1.000034175	0.992618864	1.013428409	1.013268005	1.01908519	1.010432998	1.02087773	1.014724524	1.006972554	0.998144537	1.017745599	0.9998878	1.012089528	1.002153179	1.001151236	1.009420464	1.011793975	1.030781952	1.021297353	1.0423674	0.985483242	1.005887126	1.373693172	0.998974962	1.028492844
YPL038W	1.00146593	0.997838314	1.00061397	1.003054628	1.010855023	1.005130094	1.000047116	1.001343859	0.996864009	0.994689414	0.994922408	0.994863426	0.99917471	1.001468734	0.998370736	0.990941439	0.993101618	1.00787226	0.999074869	0.99279413	1.00353837	1.004777851	0.997918788	0.991756377	0.996499024	1.003099755	1.00827256	1.000893813	0.997488901	1.008212817	1.001315951	1.004138536	0.995829694	0.993567355	1.0077025	0.99797334	1.000521429	0.996767045	1.004315867	0.999737973	1.001608646	0.94787273	1.008326183	0.998917387	1.004132969	1.001495186	1.003590305	1.004241991	1.001462664
YPL089C	0.979695577	0.996012014	1.001240651	0.998753279	1.001508902	1.006055978	0.98295953	0.994186761	0.995172983	1.000832849	0.994757787	1.002867485	1.002278521	0.995619514	0.998861553	0.996825677	1.000260467	0.99124507	0.995749529	0.994792839	1.002348878	0.990329739	0.983447466	0.993879862	0.992471082	0.996449077	0.984736161	0.999486941	1.000303753	0.994273717	1.019018961	0.997943318	0.995560762	0.997978132	0.989457803	0.992976992	0.994743872	1.002098056	0.999287319	0.999236093	1.001795613	0.980501815	0.999304648	0.986767129	1.001032091	1.005186848	0.997206391	1.000440751	1.000941069
YPL139C	0.996167223	1.011730159	1.00038022	0.973940714	0.988548902	0.992556292	0.992021602	1.007055544	1.017034582	1.003673504	0.996544519	0.997867016	0.968970066	0.980015716	0.993702433	0.992459537	0.997523175	1.033395472	0.995428369	1.007840686	1.038275859	1.004168331	1.015307494	1.011982742	0.998781877	1.007929785	0.995739589	1.025903246	0.995819473	1.016856004	1.034498798	1.009728288	0.99348532	1.002807741	0.98867339	1.003337357	0.995653343	0.997048284	1.003439711	0.988076989	1.013560803	0.941542474	1.005361468	0.989387082	0.962995158	0.975794393	1.014025739	1.018145174	0.975016272
YPL177C	1.066284868	0.995277606	0.98968169	0.9869606	0.976851001	0.993632503	1.0102977	0.993898074	0.99946641	0.980042947	0.987389671	0.988415864	0.98882217	0.988656357	0.986018441	1.001080484	1.00521021	1.015476561	0.97813333	0.992356953	0.992445083	0.994809669	1.005107228	0.969780663	0.999909439	0.996118902	0.974501244	0.973474571	0.981369508	1.006900583	1.073554568	0.989493671	0.992360771	0.972432016	0.983710212	0.993532107	0.981713208	0.994867112	0.992735523	0.993069874	0.990531828	0.961281304	1.002037294	1.168947507	0.989840717	0.987952766	0.999926106	0.986171143	0.99325708
YPL248C	1.025274686	1.048084334	1.009888942	1.008688619	1.02185476	0.996119446	0.987298846	1.004330395	1.018036044	1.046181034	0.997424408	0.982707235	0.993595243	0.94875325	1.035589297	1.032917594	1.000007285	0.989248413	0.9695951	0.988233514	0.992739069	0.986774875	1.010067773	1.007399721	0.948736869	1.007013663	0.988632833	0.960066915	0.993708193	1.001676281	1.051675957	0.992664822	1.009891311	0.986539852	0.984071041	1.010017415	1.011260346	1.005709842	0.992344164	1.019889009	0.967604689	1.00087902	1.007968215	0.965039941	1.000984402	1.04096186	0.978962655	1.011948684	0.993762067
YPR065W	0.997211701	0.988313239	1.029608055	1.000412731	1.006737729	1.00844299	1.000543054	0.994564368	1.006179679	1.003762433	1.004971836	1.011471567	1.005278604	1.00278539	1.016705154	1.029407806	1.010662943	1.008459562	1.012262876	1.002787018	1.019983261	1.02232934	1.018556521	1.018156011	1.039352634	1.001754522	0.99758845	0.994709014	1.011816203	0.993248812	1.009621165	1.028879031	1.008906372	1.01028884	1.008698146	1.009656795	1.021227018	1.011010941	1.006553854	1.004772071	1.006188165	1.00762807	0.9870781	0.995758307	1.004459955	1.014768652	1.010123433	1.013529676	0.98816433
[truncated: 131 more columns]
