# Supplementary material for: Inferring TF activities and activity regulators from gene expression data with constraints from TF perturbation data
Source: Bioinformatics. 2020 Dec 22;37(9):1234–45. doi: 10.1093/bioinformatics/btaa947 (PMC8189679; doi:10.1093/bioinformatics/btaa947)
Supplement: btaa947_Supplementary_Data [file btaa947_supplementary_data.zip › S6_50-TF_TFA_values_optimized_with_ChIP-CC-ZEV_on_TFKO.csv]

	YAL051W	YBL005W	YBL008W	YBL021C	YBL103C	YBR083W	YBR182C	YBR239C	YBR279W	YBR289W	YCL010C	YCL055W	YCR065W	YCR081W	YDL005C	YDL020C	YDL042C	YDL070W	YDL080C	YDL106C	YDL170W	YDR034C	YDR043C	YDR079C-A	YDR096W	YDR098C	YDR146C	YDR213W	YDR216W	YDR223W	YDR253C	YDR259C	YDR310C	YDR392W	YDR421W	YDR423C	YDR443C	YDR448W	YDR451C	YDR463W	YDR480W	YEL009C	YER028C	YER040W	YER045C	YER169W	YER174C	YER177W	YER184C
YBL021C	1.000505905	0.999522914	0.997652068	0.981335805	0.989360107	0.996562445	0.995675484	0.994591624	0.998285779	0.999397919	0.997136045	1.002700876	0.99795161	0.993064047	0.994262637	1.00210649	1.001241827	1.001386051	0.997885585	0.998533621	0.997270451	1.000967941	1.005860927	0.993244817	1.000422665	1.000081368	1.000859102	0.998440796	0.999116177	0.998656844	0.99653803	1.000410543	0.99972465	1.000850101	0.996308045	1.000837762	0.999101546	0.992438728	0.994780191	0.990297912	0.999334508	1.001441933	1.000417612	1.002176289	1.003087311	1.001625732	0.974440746	0.998485018	0.999355878
YBR083W	0.986295011	0.996109343	1.025235615	1.006732673	0.988748493	0.989116684	1.003413436	1.00459026	1.011010942	1.019802443	1.046821188	1.003963863	0.986170152	1.022557111	1.029761398	0.949333852	0.948685933	0.991692525	0.989908192	1.007631991	1.002804717	1.002176244	1.016484606	1.012853753	1.021283823	0.989126482	1.012395254	1.010656883	1.01103881	1.004642897	0.99000845	1.012679915	1.027044114	1.028575446	1.001869652	1.008148459	1.011558729	0.965920748	0.996214093	1.011413611	0.993726606	1.028602087	1.003738614	1.013941171	0.995536621	1.01066488	0.994502338	1.000778664	1.004320273
YBR182C	0.997162574	0.992843206	0.994459055	0.998145878	0.998298896	0.998820482	1.001707197	0.999565383	1.008155007	1.006219555	0.995872791	0.998940034	0.997136177	0.983142853	1.004902026	0.999805133	1.002950749	0.99663989	0.998714936	1.002235788	0.996928164	0.996347888	0.999365983	0.999210275	1.003110563	1.000472846	1.007932254	0.999116199	1.00417716	1.001123572	0.997166114	1.001121881	1.00681865	0.991916882	1.00210107	1.000809032	0.979044001	0.995711108	0.996171536	0.990061076	0.998793256	1.000425946	0.999577113	0.999738818	1.002185533	0.998211127	0.999019993	0.997440659	0.999202407
YDR043C	1.000963674	0.99821201	0.998734464	0.99816374	0.998775472	0.998824517	1.001000441	0.999602118	0.993874038	0.994104272	1.001940869	0.998614101	1.000035307	1.000077239	0.990712782	1.00116399	1.000536963	1.001974666	0.998722724	0.998020328	0.998059644	0.999527962	0.997063749	1.002358969	0.998525373	1.000226519	0.995808947	0.999130607	0.997378084	1.000614899	1.001208994	0.999061811	1.00235439	0.995214046	1.00067807	1.000688449	1.00225315	1.00083889	0.999510282	1.005569167	1.000358645	0.998464315	0.999835859	1.002954583	1.000285455	1.000139284	0.999427426	0.999779354	0.999562427
YDR146C	1.00318671	1.00465062	1.000671692	1.002458368	1.002745663	1.002008626	1.000505562	1.001361579	0.991874524	1.003538151	1.00018707	1.002462776	1.002729578	1.006151364	1.016020432	1.001916943	1.001797019	1.002257316	1.002114324	1.003265721	1.004138677	1.002975767	0.993836684	1.002824843	1.001405224	1.001902183	1.015001263	1.001749788	1.004348174	1.001338328	1.002228277	1.001648405	1.000956567	1.007075828	1.000760307	1.001300788	1.00440391	1.002753225	1.003401989	0.995215211	1.000764613	1.0022544	1.002173767	1.003057549	1.000676689	1.00032982	1.001851002	1.002124452	1.003405534
YDR253C	1.002297756	0.998588541	0.999922705	0.996288934	1.008266621	0.99725174	0.997862675	0.999823381	1.026741454	1.050101673	1.022276011	1.000935807	1.009464441	1.018052599	1.064942607	1.005439348	0.995836099	1.005762739	1.010321572	1.001992994	1.000855317	1.001001057	0.991437739	1.01242701	0.999098219	0.997540012	1.00933744	1.003547716	1.0028471	1.004764292	1.000579185	0.99782863	0.995095279	1.103222636	0.998444981	0.991472927	1.002856527	1.006080231	1.0003941	1.012888082	1.000790705	0.998123698	1.009461699	0.994253571	0.99714971	0.996501401	0.999571112	1.031995361	1.004556748
YDR259C	0.995037002	0.996507516	0.998902009	1.000603611	0.987584581	0.998969816	0.992538667	1.004743002	1.009803142	0.987403188	0.992398368	0.993313349	0.998471141	0.988259762	0.997792395	0.995945078	0.991149468	0.994476124	1.000124489	0.994425278	0.997387836	0.999937704	0.998241305	1.01384243	0.998962054	0.996973107	0.967147807	1.005551871	0.999997133	0.997969104	0.995172049	0.998726709	0.998176825	0.979362078	0.994612942	0.999375167	1.008793554	0.974590899	0.997641137	1.009430919	0.999768545	0.995551084	0.99726543	1.00615813	0.998376898	0.995672	0.990911852	0.998150581	0.99275672
YDR310C	1.001820865	1.002617425	1.007019656	1.002640258	1.003426435	1.000956213	1.003951627	1.002839956	1.005355369	1.002610432	1.006054249	1.003211872	1.001306359	1.004382306	1.010256724	1.0008307	1.0032203	1.001464441	1.001730861	1.001586321	1.001007079	1.000504449	1.004755098	1.003440275	1.003013365	1.002741614	1.003110066	1.001680563	1.001951053	1.002026256	1.002495369	1.002029436	0.891820563	1.000817121	1.005644281	1.003673993	1.006074436	1.005105618	1.001130489	1.004161545	1.002403283	1.000218283	1.004247551	1.003311973	1.002791288	1.004872909	1.003309966	1.001867545	1.002315568
YDR421W	1.003131738	1.000946099	0.998648032	1.001741873	1.0027929	1.003586932	1.000559398	1.002201009	1.000104143	1.00256893	1.003018649	1.002647259	1.000998743	0.991092073	1.005876641	1.001598595	1.000229294	1.001062452	1.002046914	1.003534054	1.004189852	1.002279585	0.998336742	1.000063644	1.001107015	1.001757107	1.002357913	1.001377531	1.002761488	1.002923842	1.001153953	1.003294897	1.003263471	1.003464206	0.997408608	1.000147838	0.990976908	1.002867372	1.002987334	0.995278467	1.001610145	1.002010678	1.00065494	1.001058217	1.001172225	1.001785857	1.002062115	1.002926853	1.002529493
YDR423C	1.000576411	0.991388756	0.995185966	1.001325766	0.991653931	1.006412596	0.992526526	0.991808049	1.030802111	1.033101478	1.006604321	0.994455614	0.997681811	1.030600188	0.986320551	1.003160245	1.003054328	1.003047832	1.000728943	0.995708957	1.002048421	1.002779118	0.997490687	1.00899088	0.996893698	0.998450641	1.002147946	0.993685494	0.998482764	1.001746199	1.00132566	0.999737364	1.006040878	1.013475812	0.99420423	0.987006167	1.042105369	1.027211437	1.005353351	1.026694995	1.004691512	0.991906364	0.999131717	1.021149011	0.991725361	1.011801696	0.994196771	0.992069145	1.003161204
YDR463W	0.996982079	1.001322237	1.000348741	1.017820688	1.009859082	1.004556492	1.009758115	1.010626883	0.988557032	1.004004894	0.997187428	0.998377342	0.998743728	1.013344648	1.004600877	1.016979219	1.012679066	1.000085063	1.005671462	1.003765716	1.003878974	1.001313966	1.003353748	1.009737063	1.009466884	1.001818379	0.991854254	1.012152362	1.001518314	0.997492732	1.000827141	1.001944215	1.010847549	0.976732666	1.001656361	1.011964036	1.00813277	0.980453171	1.002735942	0.978039299	0.995290258	1.008545254	1.002515405	1.010223151	1.000329982	1.018227998	1.002759088	0.988496348	1.005241485
YEL009C	0.998860074	0.999427475	1.002841178	1.013501629	0.981498668	0.997309841	1.00278924	1.003102464	0.991158848	1.003261033	0.978969966	1.00045514	0.999619704	0.985873548	0.995202988	1.003685811	1.000558685	1.001287286	1.001647994	1.005682347	1.002766453	0.998869812	1.006634428	1.003708778	1.001939369	1.003696406	1.001934035	1.007798135	1.006423283	0.999711776	1.00031066	1.002076808	1.008648872	0.989148967	1.001972201	1.00338954	1.004290293	0.968625072	1.002669749	0.998025634	1.00301354	1.022547829	1.000603194	0.984250571	0.998474774	0.994996923	1.003197106	1.000711714	1.001614364
YER040W	0.994804584	0.99955394	0.990627743	0.976590336	1.047168823	0.99824388	1.000869708	0.996627919	1.022302647	0.956718358	1.012586127	0.988979724	0.995652293	1.018705376	1.002236374	0.986635954	0.999386416	0.992209055	0.99486651	0.991916639	0.994044746	0.994389827	0.978728649	0.98916037	0.99435007	0.98930316	0.994794563	0.992032614	0.987815471	0.992765405	1.00109351	0.995888087	0.991390082	1.003791649	0.999939556	0.986564116	0.986971262	1.043106261	0.993583782	0.979350483	0.993102765	0.971724365	0.986033989	0.948421024	0.992534423	0.993918654	0.986767717	0.986117855	0.985824936
YER169W	0.994305676	1.003269342	0.990000661	0.998660449	0.995531499	0.998477764	1.001425024	0.999052952	0.851285404	0.989522815	1.004402904	1.002054768	0.998141856	1.015358886	0.969928348	0.995177609	1.005465703	1.005973997	0.996114022	1.008205532	1.003849758	0.999682558	1.002311723	0.997801539	1.012582072	1.000376566	1.000890971	1.005950305	1.005225828	1.009270857	1.003366719	1.005466689	0.992967843	1.014317429	0.997199394	0.999228261	1.005467646	0.996558263	1.009068453	0.996006292	1.004548617	1.008237169	1.010074928	1.00037374	0.997463355	0.999852269	1.001164586	0.998883572	1.003526044
YFR034C	0.993247968	0.997859377	1.003713026	0.997849792	0.999220533	0.996644225	0.998552174	1.000974205	0.991249727	0.993311188	0.999194556	0.996995668	0.998156051	0.985942077	0.995115366	0.993442789	0.998306543	0.99995819	1.000242064	0.997011623	0.997516634	0.999101269	0.997345196	0.995347862	1.000337599	0.99954919	0.996916712	1.001450562	0.999436484	0.99765115	0.999633318	0.997913951	1.025595108	0.986901503	0.997949515	1.001066437	0.992069358	0.99290637	0.998973093	0.999284222	1.000070501	1.001320526	1.002723935	0.993435734	1.000523593	0.994610725	0.998941655	0.990526767	0.99780659
YGL013C	1.002382134	1.000256367	0.99684863	1.000841292	1.005113946	1.000835957	1.003094493	1.0030961	1.001600222	1.002982906	0.990059736	1.00109342	0.999754163	0.994274286	1.009700727	1.002569926	1.001113992	0.999606841	1.001489039	1.000110739	1.003606348	1.000017017	0.999263651	1.001381108	1.001340243	1.002586953	0.99701692	0.999649445	1.000316464	1.001265123	1.000436463	1.002240166	0.991553152	0.997856729	1.004945839	0.998819842	0.990997333	0.991761857	1.002088547	0.996634648	0.99859174	1.0008315	0.99894068	1.005002901	0.998260877	1.000432404	1.000675068	1.002406531	1.000099148
YGL035C	0.994253018	1.000890503	1.011843358	1.001334781	0.991455773	0.986949813	1.005852636	1.019482399	0.926109641	0.897750057	0.985600999	0.996255111	1.007681114	1.042607982	0.883136921	0.976374729	1.037557123	0.986773367	1.000523746	1.004589023	0.982971128	0.990254203	1.003879226	1.011062473	1.00397978	0.996052723	1.011454652	1.017009336	0.991136321	0.978188002	1.007224895	1.000437104	0.97906566	0.971683894	1.002819495	1.026338812	1.049736302	0.995749026	0.989330599	0.973776414	0.996782754	0.951351869	0.992654678	0.981400677	1.013061415	1.011240696	0.998111477	1.012561137	0.994194129
YGL071W	0.995160492	0.986335523	0.999203248	0.95709737	0.971543978	0.988842075	0.989064779	0.995690466	0.969116414	1.007307313	0.968655913	0.994993033	1.000087324	0.973089351	0.982748265	1.002712972	0.989890891	1.00080777	0.996038781	0.986546161	0.991528974	1.002015356	1.002134784	0.990293068	0.983479325	0.993207268	0.993907131	0.992808256	0.998913282	0.991233648	0.993797064	0.989935797	0.996181576	0.979202757	0.99139885	0.998871886	1.00107454	0.972323407	0.985226715	0.996073952	0.996725863	0.991923775	1.002933814	1.00877703	0.995836715	0.981727131	0.99463562	0.987464117	0.996265993
YGL162W	0.994662837	0.994428044	1.0017683	0.990755771	0.98589042	0.988138524	0.99508797	1.001959734	0.983337111	0.971847738	1.002583041	0.989045472	0.998528324	1.007165564	0.950083341	1.002296168	1.01074239	1.004835752	0.999530389	0.990069368	0.990594901	0.998649555	0.994355122	1.024620839	0.996113099	1.000236256	0.995314422	1.00374415	0.99353418	0.997910723	1.001244232	0.999228549	1.01120956	0.974091882	0.996852275	1.004526444	1.02851335	1.024510144	0.996633262	1.021586858	0.997014282	0.987645668	1.003060471	1.009376283	1.000320938	1.004084918	0.995632833	0.999320326	0.996853854
YGL209W	1.012367811	0.98433512	0.971687795	1.015506275	1.027684234	1.039869103	0.999921555	0.967207307	1.183440508	1.185800477	1.041251856	1.023033872	0.989198171	0.890820031	1.241428838	1.029964109	0.950387141	1.020365376	0.999849511	0.996964382	1.041598692	1.024323313	0.996347218	0.976446078	0.986646134	1.018513499	0.978470643	0.965786518	1.019733889	1.051089441	0.985411795	1.019799208	1.042651368	1.024139763	0.998307759	0.943799688	0.811472176	1.050677197	1.021847063	1.065438692	1.008886533	1.003816108	1.032141604	1.046188612	0.983565599	0.985911108	1.016704212	0.981087872	1.026572122
YGL237C	0.999285871	1.002933626	1.010926284	1.079384933	1.02870502	1.000755544	1.012234579	1.013522021	1.030755544	0.993865234	1.023729896	0.99319117	1.00309462	1.018776619	1.008751504	0.982200574	1.008193929	0.994360963	1.005090233	0.99917675	0.998460785	0.996601632	0.986190159	1.008768593	1.019212377	1.001449173	0.994720584	1.007761756	1.002775251	1.000830406	1.002752109	1.004219686	0.988073767	1.007949632	1.007883983	1.004019657	0.963241075	1.016666293	0.998150698	1.017998643	0.99177489	1.003908695	1.001345422	0.973440467	1.006420504	0.998374865	0.997184884	0.994076644	0.997748572
YGR044C	1.000747513	1.002291312	0.999730549	1.001812373	1.131232171	0.99913836	1.000181572	0.998474095	1.012996537	1.025243806	1.018977583	0.99981058	0.9969731	0.994668981	1.020695081	1.000672538	0.999147981	0.995103833	0.998868805	1.000135768	1.00013517	1.002234932	1.004840908	1.003493251	0.998587141	0.996951062	0.998629414	1.000916205	1.003898497	1.002905474	1.001077955	1.002055036	1.000212093	1.003263318	0.999899965	0.998692303	0.996720007	1.020324361	1.000630434	1.006203909	1.002005096	1.004997001	0.9990509	1.001766711	1.001940329	1.000932787	0.997804945	0.993831521	1.000343473
YHR084W	0.992903423	0.998759886	0.998137115	0.991958189	0.998233045	0.99619065	0.996896093	0.999609264	1.012667652	0.994191335	1.03805822	0.986130828	1.001732166	0.98011342	1.005015451	0.974035629	0.925937319	0.991605291	1.002061284	1.003173626	0.994027173	0.997425526	0.987545959	0.985350329	1.002427051	1.000704771	0.990527247	1.000616206	0.993705544	0.998314488	0.994214841	0.994622132	0.993283988	1.009752898	0.997664857	0.997193601	0.972330992	0.989743948	0.995972976	0.98708322	0.994789042	1.009368714	0.9911563	1.004546645	0.997031963	0.997030095	0.995564116	0.991689543	0.996193096
YHR178W	0.998766406	0.994543516	0.993196996	0.995664733	0.990086256	1.001533716	0.995785558	0.996061454	0.994884488	0.98656008	0.996211299	0.997285581	0.99781478	0.995385818	0.995137635	0.997427594	0.994637845	0.998727541	0.9947335	0.995341826	0.997753443	0.997874731	1.000831111	0.996814607	0.992755796	0.996560419	0.996633288	0.994440941	0.996057679	0.996501385	0.997713135	0.997086247	0.995723976	0.990388131	0.996150201	0.995626079	0.996694174	0.990827475	1.000111867	1.005152093	1.000670025	0.991775264	0.999922569	1.003388628	0.994263918	0.999767876	0.997101095	0.994366289	0.997346556
YHR206W	0.988724945	0.999688772	0.996661291	0.995806372	1.003771521	0.994769975	0.998437457	0.995792908	0.975529566	1.026903925	1.005634596	0.992597706	1.011236029	0.927396708	1.040569316	1.01333467	1.021538558	0.984138061	1.000177437	1.00693274	0.992201486	0.996163771	0.998951115	0.967083415	0.998884196	0.994427716	0.994966049	1.015766856	1.007413548	1.009018923	0.987299062	0.995721343	0.994551721	1.041367338	1.001957804	0.999455956	0.935767802	0.990203029	0.998788336	0.971381867	0.995732644	1.016668173	1.000351182	0.955645464	1.004773327	0.983737203	0.993193185	0.997430131	0.991226641
YIL131C	1.000115228	1.001498193	0.996971941	0.999238691	0.993376774	1.001840352	0.997886818	1.001540827	0.991398752	1.002555998	0.997767074	1.001691853	1.003164186	0.993116391	0.998888104	0.99831812	0.999753421	0.999885888	1.002934232	1.001609308	1.00027718	1.001338013	0.997956544	0.993101955	1.001289643	1.000056237	0.999403044	1.000013547	1.000677041	1.001346846	0.995939391	0.999992674	0.998207444	1.005378783	0.999662611	0.998484414	0.990969123	0.999635166	1.000482804	0.995446702	0.999505707	1.000086987	1.000037604	0.991372842	1.000628087	0.996494176	1.000163761	0.994569594	1.000465205
YJL056C	1.002529122	1.003599754	0.998623273	0.999598204	1.000826725	1.002731167	1.000965621	1.002717168	0.998831	0.990246248	1.004494556	1.003042864	1.003951679	1.004134484	0.99402215	1.001076638	1.002636274	1.003948729	1.001652985	1.00217203	1.004803163	1.000386153	1.000642718	1.003813276	1.001254203	1.002937781	1.002205475	1.000038718	1.00101385	0.999020824	1.001515606	1.000689864	0.998530164	1.004317063	1.004248425	1.001791503	1.00294471	1.001066645	1.003044544	1.00329131	1.003082811	1.001571502	1.00219535	1.004059381	0.997282454	1.002682786	1.002187323	0.999406368	1.002686852
YKL043W	1.001631715	1.000354396	1.006265756	0.996459657	1.003461481	1.001809269	1.004461227	1.005194756	0.959755674	0.979711135	1.014089929	1.003859657	0.993609128	0.991412515	0.961053401	0.99490918	0.989602424	1.012220967	1.00170533	1.006962473	1.001236578	1.000966118	1.020825485	1.005527784	1.009614453	0.999759957	1.005168419	1.004284211	1.004286559	1.00592822	0.997554699	1.005140152	1.003063808	0.956090495	1.001931584	1.000524425	0.991805095	1.006577836	1.002039462	0.989509142	1.005239219	1.004964102	1.004816061	1.010089903	1.004611142	0.998592959	1.001466695	1.002770248	0.998160332
YKL062W	1.015595593	0.971099988	1.002193813	1.02874646	0.975035843	1.019390085	0.984492416	0.98970703	1.00071065	0.951113333	0.968542329	1.001533476	1.005489954	1.178559571	0.93452252	1.046477503	0.994989576	1.018166085	0.987164711	0.97785313	1.028552225	1.011143524	1.035516313	1.081033353	0.940964827	0.99640131	1.03436282	0.981807033	0.990536788	0.978144551	1.019585296	0.997686437	1.002782312	0.956820578	0.983874247	0.989486881	1.211973549	0.970613819	1.005940033	1.143664913	1.03030407	0.975376766	0.983812147	1.102153162	0.962378833	1.009374796	0.989860108	0.970487152	1.011248726
YKL109W	1.000030066	0.998019335	0.997586851	0.976803759	0.988812345	1.001459406	0.997004993	0.996423184	0.995212008	1.005764737	0.989132789	1.000882928	0.998434589	0.999364227	0.999587035	1.005840976	0.999191481	1.001768672	0.997147468	1.002508737	1.004109245	1.000120592	1.005440406	1.000265356	0.992651527	0.998687795	1.001013223	0.996134554	0.99777791	0.999683825	0.998985561	0.999800094	1.003414143	0.998215718	0.996338318	0.998781	1.022124252	0.997553022	1.001088117	1.000831176	1.00190676	0.999909171	1.000928122	1.012422665	0.997073638	1.001967531	0.999482844	1.00190862	0.999433976
YLR131C	1.002667195	1.000477582	0.997792545	0.999756786	0.998769569	1.004417122	0.997833316	0.998752738	1.009649988	1.014656221	0.994584869	1.005880941	1.008852616	0.996747533	1.031997477	1.005212884	1.00508785	1.002625574	1.002886635	1.000979774	1.006055129	1.005228643	0.999023909	1.009057972	1.00120154	1.001392294	1.001165956	1.000233574	1.003999779	1.003137983	0.99814587	1.001203834	1.004235099	1.014843411	0.998393496	0.997919003	1.003524823	1.001394119	1.00171019	0.99069782	1.001143557	1.00249995	1.001304564	1.008145263	0.99771039	1.000849852	1.001998897	0.994910336	1.004226485
YLR256W	0.999213225	0.998388332	1.001943687	0.997511669	0.992127035	0.998778706	0.998976718	0.998483716	0.994875248	0.999334573	0.998364283	0.999172497	1.002533122	0.996724709	0.997364893	1.003228365	1.003275398	1.000867787	0.999189143	1.000659898	0.998995488	0.998635166	0.999440612	0.999939185	0.999260207	0.999852176	1.000488937	0.999231643	0.999591551	1.000753828	0.999863317	0.999164904	0.998111805	0.999297128	0.998902487	0.998979654	0.999627731	0.992288769	1.000518863	0.999879892	1.000997825	0.997712946	1.000360929	1.003303458	0.999750498	0.998652978	0.99920384	0.997731806	1.000144017
YLR451W	1.002756673	1.000974256	1.001747135	1.011294149	1.012468155	1.002177112	1.000564799	1.005285943	1.009630606	0.977960857	1.016031893	1.001028711	1.000448074	1.018825984	0.988383251	1.004997725	1.005168298	1.001468797	0.999624572	1.000166221	1.000518055	1.001785465	1.004381901	1.006203266	1.002616964	1.002468588	1.00418599	1.002077016	0.999058934	0.999275724	1.006219576	1.000486466	1.002051088	0.992745011	0.998968862	1.002398784	1.00787083	1.02122706	1.001209473	1.008356126	1.004372659	1.005603289	0.999513386	0.997702806	1.000967495	1.003748028	1.003454856	1.000264754	1.000886312
YML007W	1.002689146	0.999955582	1.001554867	1.000799528	0.999970541	1.001250173	1.000216314	0.99818109	1.004963643	0.999485083	0.9952971	1.000714967	1.001298007	1.005239302	0.988658926	0.999922324	1.001775227	1.00315629	0.99970159	0.999071364	1.00055055	1.001678638	1.000913916	1.002682523	1.000498699	1.001002426	0.999092203	0.99981767	0.998939561	1.002671006	1.002268088	1.001595791	1.003415706	0.998303022	1.001139214	1.000015668	1.008199706	0.997254317	0.999137902	0.999409427	1.002887757	0.997101114	0.999868494	1.0041971	0.99961558	1.001828319	0.999990313	0.999635135	1.00018777
YML027W	0.998044516	1.000824077	1.002535123	1.000512484	0.999385935	1.000011817	1.002054052	1.001094549	1.001578455	1.002090011	0.991703962	0.998250623	1.000421464	0.992797039	1.004814141	0.996046619	0.988384589	0.99982132	1.001457722	1.002133732	1.000011565	1.000668281	0.999716149	0.996276149	1.002708864	1.002709382	0.998198299	1.001502232	1.001043878	1.001439754	1.000671269	1.001474136	1.000193139	0.996756236	1.001073523	1.002361849	0.994102669	0.987452758	1.000912984	0.996592924	1.000962878	1.000764023	1.001935134	1.003181941	1.002313105	1.000763617	1.001191308	0.997260362	0.999630801
YML099C	0.997525122	1.002145606	0.982983087	1.015074036	0.936634824	1.00584732	0.9961174	1.020226733	1.116076479	0.959014935	1.052137943	0.973001376	0.990134487	1.102640269	1.017139808	0.949580875	0.990454025	0.991819493	0.987858214	0.964903164	0.988264026	0.998838037	0.976213944	1.093687146	0.991556451	0.995151106	0.982328961	0.99893376	0.980305015	0.983159372	1.009777429	0.998974169	0.974108747	0.981227411	0.993507557	0.995415176	1.044898595	1.109914893	0.982412856	1.050108023	0.988673423	0.986673311	0.988076702	0.968821505	1.001725838	1.013891278	0.978091569	0.976501046	0.986273864
YMR021C	1.008621711	1.009987745	0.993011969	1.010127221	0.99704878	1.014734291	1.005172525	1.004581842	1.002205509	1.013408621	1.015841293	1.003777972	1.003668895	1.011746163	1.013199167	1.00710278	0.999747323	1.004041125	0.999686422	1.003427193	1.005316147	1.012475082	1.001284998	1.007584027	1.001335332	0.994991923	1.006354415	0.999326391	1.002740223	1.002790406	1.003839282	1.000431274	1.001313932	0.984598237	1.004216198	1.00753709	1.017223054	1.029515552	1.009167381	1.015590705	1.008725908	1.008549003	1.005916656	1.01981364	1.005649872	1.007927132	1.001796095	1.018107971	1.004272714
YMR042W	0.988524246	1.017959271	1.019671384	0.979649926	1.020286479	0.983830593	1.016361507	1.014603297	1.023046385	1.037913038	1.042367348	0.988375702	1.004015413	1.068649585	1.044088392	0.988313087	1.00132542	0.995036577	1.003632582	1.010049855	0.984936674	0.989437615	1.007972303	1.009269041	0.997542453	1.003832274	1.001639842	1.010620665	0.995979757	0.997104358	1.020428202	0.997835701	0.992355488	0.950241202	1.024814224	1.031520026	1.040973696	1.119575935	0.992552377	0.970888924	0.991110671	1.031151317	1.005730339	1.006982932	1.024259228	1.007759073	1.002106793	0.961794943	1.000243743
YNL068C	0.999874521	0.999460495	0.997997642	0.999087792	0.999974002	1.003357747	1.001386953	0.998369991	1.00318924	1.00499379	0.999889928	0.999670013	0.997739006	1.000232022	1.017411469	0.999988622	1.001591109	0.998151264	1.001265043	1.000884276	1.002902928	0.999899556	0.997300884	0.998003982	0.999408811	0.99973211	0.999306016	0.998021883	1.000722296	1.001569127	0.999747456	1.000504743	1.001275479	1.002131454	1.001011541	0.997765296	1.003090782	1.001344834	1.000467691	0.994927538	0.999844458	1.000546244	0.998953427	0.99868542	0.997164276	0.999811689	0.999980016	0.995092363	1.000853485
YNL314W	1.001490281	0.989924756	0.974827876	0.981374231	1.015425647	1.00268132	0.987438479	0.986773929	0.981866446	0.972454783	0.959711222	1.008469706	1.01662593	0.991743299	0.917906776	1.010586144	0.975909722	1.007320733	0.994502607	0.989849156	0.99554679	1.003769609	0.997962457	1.010641172	1.000362991	0.99631549	0.999505827	0.999570516	1.000423621	0.998129871	0.990326389	0.996137976	1.001001534	1.040280016	0.993000023	0.986026054	0.976740083	0.965744826	0.993850905	1.016145601	1.005953618	0.994830626	0.99349447	0.987520524	1.004135687	0.979660666	1.000221878	1.007645805	1.001457637
YOR028C	0.997820011	0.999918113	1.005193004	0.998478277	1.001559789	0.998670092	1.000518295	1.00165214	1.010374638	0.995229127	1.005549501	0.997392115	0.999803178	1.012745423	0.975120716	0.994275933	1.002713874	1.003445656	1.000845223	1.000909973	1.001160872	1.001043874	0.998970138	1.005558929	0.994972528	1.001766181	1.000250769	1.004209848	0.998306977	1.001562995	1.002326955	1.006446972	1.006862174	0.986626828	1.00320473	1.003407534	1.005925945	1.01081	0.999723984	1.004432671	1.001399007	1.000339146	1.003486471	1.003212075	1.002767755	1.0076439	1.001182335	0.994593967	1.002361405
YOR032C	1.009279729	0.992096239	0.988876388	0.996129639	1.000178749	0.997424143	1.005831998	0.995963224	0.987605432	1.020693126	0.998004633	0.998269945	0.997322096	1.002999525	1.00922061	0.997837006	0.99749085	0.993235082	1.002087039	0.978479812	0.987342764	1.003357812	0.997890175	1.001801458	0.999822692	1.00228146	1.001620221	0.985500569	0.994302978	0.994004317	1.015598638	0.987953895	0.998916782	0.995188115	1.001161286	0.998640132	1.000126949	1.01227031	1.000652168	1.016802013	1.00152521	0.980559744	0.996820809	1.017458902	1.000107363	1.008063321	0.997391847	1.013394566	0.996292118
YOR344C	0.996511447	1.010873183	1.004251211	1.006686791	1.007715383	1.002375884	0.999286917	1.007371302	0.988825502	0.988756854	0.990786208	1.003168496	1.006921167	0.991684432	1.010049181	0.991707806	0.999143099	1.00607739	1.002653583	1.001247944	1.004995436	0.996302346	0.999555382	0.986680156	1.007642303	1.002521305	0.997530871	0.999784049	1.000829585	1.001065197	1.006735144	1.001056718	1.006954775	0.988933584	0.999742965	1.005646657	0.990792672	0.975220107	1.005042359	0.985355272	1.001795377	1.000639385	0.996997565	0.993214321	0.998155773	0.995043493	1.00592836	1.003947118	1.003581098
YOR358W	0.983697971	0.995875407	0.969892865	0.947296924	0.993197228	1.006045653	0.9899224	0.984709998	0.920392357	1.034710387	0.978715044	0.987588401	0.983644319	0.977687667	0.958133869	0.979391981	0.982776581	0.987750912	0.992104388	0.980106413	1.000452548	0.992406722	0.977602318	1.010500245	0.975746087	1.038334696	0.972861065	0.967630434	0.987214352	0.969810048	0.987160368	0.993663397	0.991485189	1.000392659	0.98462855	0.965546931	1.002195793	1.012483556	1.005232501	0.990446612	0.98764974	0.988752594	0.97178755	1.017619145	0.96957802	0.952278523	0.705386579	0.995798919	0.984864093
YPL038W	0.997181797	1.001493655	0.998965588	1.000660636	0.997249969	1.002560069	1.005569231	1.002498752	1.009399015	0.979766846	0.978551665	1.000678218	0.993809598	0.983057019	0.992698819	1.008015917	1.005376441	0.997001592	0.994154799	1.000597538	1.003392592	0.995147255	1.005657411	0.990163135	1.000476736	1.001188955	0.989269103	0.994242271	0.994476694	0.999227981	0.999230002	1.00377201	1.000029737	0.940926125	1.005656027	0.999063625	0.984108812	0.987181535	1.000563291	0.991320503	0.996282675	0.999419353	0.994249226	1.022972973	0.993358222	1.00628435	1.000892662	0.981771835	0.996491253
YPL089C	1.001180899	0.999126197	0.997594297	0.998291818	0.993063623	1.00328494	1.000119915	1.000496461	1.023603384	1.005269525	0.998734758	1.001259784	1.002203302	1.005956625	1.014198025	1.008654711	1.005945085	1.001651739	1.00101061	0.999731686	1.00316649	1.001384891	0.995856444	0.999166392	0.999638386	0.999473437	0.999456112	0.997108622	0.999605698	1.001916138	0.998099739	1.001005256	0.995395857	0.997053688	1.000345661	0.999737138	1.000881949	1.002092905	1.000837359	0.997486753	0.999889969	1.00166506	0.999969511	0.999041881	1.004009977	1.00459164	1.000805393	1.001992919	0.999184067
YPL139C	1.00282987	0.990706466	1.001628226	0.981453802	0.989657294	1.013736128	0.996114941	0.993263133	0.981682985	1.003687646	1.007921853	1.005451136	1.001348141	1.000089991	0.992345421	1.004531378	1.038795063	0.999854918	0.988763598	0.992883514	0.990477985	1.003150504	1.019702373	0.986219736	0.999038742	0.995444023	0.992153855	0.99015354	1.001968503	0.997630462	0.986834041	1.002275317	0.9915236	1.016899698	0.995701996	1.003411167	1.002958753	1.011437335	0.985930737	1.00326049	1.006530711	0.997993589	1.008928894	0.992440826	1.0037336	1.006829002	1.002672403	1.017945441	0.998757307
YPL177C	0.997669471	0.992752576	0.995304939	1.005368163	0.972366046	0.997749432	0.997953991	1.002302524	1.030958142	0.971326639	0.987397029	0.99047895	0.98408883	0.998598731	0.967442298	1.02004798	0.981692693	0.996525007	0.997263968	0.994181126	0.994710558	0.989615151	0.999286035	0.993219696	0.999458904	0.997800946	0.995951029	0.993896702	0.995103699	0.996743995	0.992931704	0.997916407	0.996975069	0.974119821	0.993555726	0.997874576	1.012749986	0.994922578	1.001558054	1.015875778	0.995240895	0.987117413	0.995161087	0.987193514	0.998016999	1.001228946	0.998338363	0.983316948	0.9932814
YPL248C	1.003049245	1.004430128	1.00935419	1.00235805	1.006555267	1.001642736	1.004358493	0.999697453	1.002546334	1.004375365	1.025824736	1.009982139	1.002422322	1.022439425	0.98863457	0.993945421	1.003479007	1.005556384	1.00337147	1.005812095	1.001523532	1.001076802	1.003775234	0.994794939	1.006498731	1.002896334	1.019643763	1.002328736	1.002369626	0.999347975	1.004190739	1.003350003	1.012305023	1.00568667	1.003978231	1.007043518	1.007724382	1.027746167	0.999762076	1.004211241	1.00167669	1.005826248	1.003382222	1.001439883	1.012166567	1.010194519	1.007245025	1.004447787	1.005224099
YPR065W	1.001401236	0.995651829	0.994386456	0.987566272	1.00601313	0.993858005	1.007352107	0.988964346	1.024312503	1.018514284	0.970662703	1.002505616	1.009631451	1.000895943	1.009527161	1.027761795	1.039834971	1.007000188	0.99779249	1.000237986	1.000812022	0.998249949	0.998666581	1.00962105	0.992475311	0.995498742	1.003243393	0.989205967	1.000808401	1.007117868	1.003819576	1.001522558	0.971348477	1.036136325	1.00744516	0.992885446	0.995399249	0.980602732	0.997194195	0.976462798	1.000150858	1.009954625	0.996473673	1.009848185	1.003433705	0.992297536	1.006919284	1.017125432	1.000543379
[truncated: 131 more columns]
